# Supplementary material for: Wearable device-based health equivalence of different physical activity intensities against mortality, cardiometabolic disease, and cancer
Source: Nat Commun. 2025 Oct 7;16:8315. doi: 10.1038/s41467-025-63475-2 (PMC12504536; doi:10.1038/s41467-025-63475-2)
Supplement: Supplementary file 10 — Source Data [file 41467_2025_63475_MOESM10_ESM.xlsx]

## Sheet: predict_ACM_lpa
...1	Primary_exposure	age_cat	sex	edu_cat	ethnic	diet	alcohol	smoke	sleep	Medication_cat	family_cvd	family_cancer	screentime	prev_cancer	prev_cvd	other_LPA_EE	yhat	lower	upper
1	37.9168	1.57243	0.436348	coll_uni	white	7	within	1.57702	447.896	0	1	1	3.5	0	1	6.71058	1	1	1
2	37.9268	1.57243	0.436348	coll_uni	white	7	within	1.57702	447.896	0	1	1	3.5	0	1	6.71058	0.999965	0.999945	0.999985
3	37.9368	1.57243	0.436348	coll_uni	white	7	within	1.57702	447.896	0	1	1	3.5	0	1	6.71058	0.99993	0.999889	0.999971
4	37.9468	1.57243	0.436348	coll_uni	white	7	within	1.57702	447.896	0	1	1	3.5	0	1	6.71058	0.999895	0.999834	0.999956
5	37.9568	1.57243	0.436348	coll_uni	white	7	within	1.57702	447.896	0	1	1	3.5	0	1	6.71058	0.99986	0.999779	0.999942
6	37.9668	1.57243	0.436348	coll_uni	white	7	within	1.57702	447.896	0	1	1	3.5	0	1	6.71058	0.999825	0.999723	0.999927
7	37.9768	1.57243	0.436348	coll_uni	white	7	within	1.57702	447.896	0	1	1	3.5	0	1	6.71058	0.99979	0.999668	0.999913
8	37.9868	1.57243	0.436348	coll_uni	white	7	within	1.57702	447.896	0	1	1	3.5	0	1	6.71058	0.999755	0.999613	0.999898
9	37.9968	1.57243	0.436348	coll_uni	white	7	within	1.57702	447.896	0	1	1	3.5	0	1	6.71058	0.99972	0.999557	0.999883
10	38.0068	1.57243	0.436348	coll_uni	white	7	within	1.57702	447.896	0	1	1	3.5	0	1	6.71058	0.999685	0.999502	0.999869
11	38.0168	1.57243	0.436348	coll_uni	white	7	within	1.57702	447.896	0	1	1	3.5	0	1	6.71058	0.99965	0.999447	0.999854
12	38.0268	1.57243	0.436348	coll_uni	white	7	within	1.57702	447.896	0	1	1	3.5	0	1	6.71058	0.999616	0.999391	0.99984
13	38.0368	1.57243	0.436348	coll_uni	white	7	within	1.57702	447.896	0	1	1	3.5	0	1	6.71058	0.999581	0.999336	0.999825
14	38.0468	1.57243	0.436348	coll_uni	white	7	within	1.57702	447.896	0	1	1	3.5	0	1	6.71058	0.999546	0.999281	0.999811
15	38.0568	1.57243	0.436348	coll_uni	white	7	within	1.57702	447.896	0	1	1	3.5	0	1	6.71058	0.999511	0.999226	0.999796
16	38.0668	1.57243	0.436348	coll_uni	white	7	within	1.57702	447.896	0	1	1	3.5	0	1	6.71058	0.999476	0.99917	0.999781
17	38.0768	1.57243	0.436348	coll_uni	white	7	within	1.57702	447.896	0	1	1	3.5	0	1	6.71058	0.999441	0.999115	0.999767
18	38.0868	1.57243	0.436348	coll_uni	white	7	within	1.57702	447.896	0	1	1	3.5	0	1	6.71058	0.999406	0.99906	0.999752
19	38.0968	1.57243	0.436348	coll_uni	white	7	within	1.57702	447.896	0	1	1	3.5	0	1	6.71058	0.999371	0.999004	0.999738
20	38.1068	1.57243	0.436348	coll_uni	white	7	within	1.57702	447.896	0	1	1	3.5	0	1	6.71058	0.999336	0.998949	0.999723
21	38.1168	1.57243	0.436348	coll_uni	white	7	within	1.57702	447.896	0	1	1	3.5	0	1	6.71058	0.999301	0.998894	0.999709
22	38.1268	1.57243	0.436348	coll_uni	white	7	within	1.57702	447.896	0	1	1	3.5	0	1	6.71058	0.999266	0.998839	0.999694
23	38.1368	1.57243	0.436348	coll_uni	white	7	within	1.57702	447.896	0	1	1	3.5	0	1	6.71058	0.999231	0.998783	0.999679
24	38.1468	1.57243	0.436348	coll_uni	white	7	within	1.57702	447.896	0	1	1	3.5	0	1	6.71058	0.999196	0.998728	0.999665
25	38.1568	1.57243	0.436348	coll_uni	white	7	within	1.57702	447.896	0	1	1	3.5	0	1	6.71058	0.999161	0.998673	0.99965
26	38.1668	1.57243	0.436348	coll_uni	white	7	within	1.57702	447.896	0	1	1	3.5	0	1	6.71058	0.999126	0.998618	0.999636
27	38.1768	1.57243	0.436348	coll_uni	white	7	within	1.57702	447.896	0	1	1	3.5	0	1	6.71058	0.999092	0.998562	0.999621
28	38.1868	1.57243	0.436348	coll_uni	white	7	within	1.57702	447.896	0	1	1	3.5	0	1	6.71058	0.999057	0.998507	0.999607
29	38.1968	1.57243	0.436348	coll_uni	white	7	within	1.57702	447.896	0	1	1	3.5	0	1	6.71058	0.999022	0.998452	0.999592
30	38.2068	1.57243	0.436348	coll_uni	white	7	within	1.57702	447.896	0	1	1	3.5	0	1	6.71058	0.998987	0.998397	0.999577
31	38.2168	1.57243	0.436348	coll_uni	white	7	within	1.57702	447.896	0	1	1	3.5	0	1	6.71058	0.998952	0.998341	0.999563
32	38.2268	1.57243	0.436348	coll_uni	white	7	within	1.57702	447.896	0	1	1	3.5	0	1	6.71058	0.998917	0.998286	0.999548
33	38.2368	1.57243	0.436348	coll_uni	white	7	within	1.57702	447.896	0	1	1	3.5	0	1	6.71058	0.998882	0.998231	0.999534
34	38.2468	1.57243	0.436348	coll_uni	white	7	within	1.57702	447.896	0	1	1	3.5	0	1	6.71058	0.998847	0.998176	0.999519
35	38.2568	1.57243	0.436348	coll_uni	white	7	within	1.57702	447.896	0	1	1	3.5	0	1	6.71058	0.998812	0.99812	0.999505
36	38.2668	1.57243	0.436348	coll_uni	white	7	within	1.57702	447.896	0	1	1	3.5	0	1	6.71058	0.998777	0.998065	0.99949
37	38.2768	1.57243	0.436348	coll_uni	white	7	within	1.57702	447.896	0	1	1	3.5	0	1	6.71058	0.998742	0.99801	0.999475
38	38.2868	1.57243	0.436348	coll_uni	white	7	within	1.57702	447.896	0	1	1	3.5	0	1	6.71058	0.998707	0.997955	0.999461
39	38.2968	1.57243	0.436348	coll_uni	white	7	within	1.57702	447.896	0	1	1	3.5	0	1	6.71058	0.998673	0.997899	0.999446
40	38.3068	1.57243	0.436348	coll_uni	white	7	within	1.57702	447.896	0	1	1	3.5	0	1	6.71058	0.998638	0.997844	0.999432
41	38.3168	1.57243	0.436348	coll_uni	white	7	within	1.57702	447.896	0	1	1	3.5	0	1	6.71058	0.998603	0.997789	0.999417
42	38.3268	1.57243	0.436348	coll_uni	white	7	within	1.57702	447.896	0	1	1	3.5	0	1	6.71058	0.998568	0.997734	0.999403
43	38.3368	1.57243	0.436348	coll_uni	white	7	within	1.57702	447.896	0	1	1	3.5	0	1	6.71058	0.998533	0.997679	0.999388
44	38.3468	1.57243	0.436348	coll_uni	white	7	within	1.57702	447.896	0	1	1	3.5	0	1	6.71058	0.998498	0.997623	0.999373
45	38.3568	1.57243	0.436348	coll_uni	white	7	within	1.57702	447.896	0	1	1	3.5	0	1	6.71058	0.998463	0.997568	0.999359
46	38.3668	1.57243	0.436348	coll_uni	white	7	within	1.57702	447.896	0	1	1	3.5	0	1	6.71058	0.998428	0.997513	0.999344
47	38.3768	1.57243	0.436348	coll_uni	white	7	within	1.57702	447.896	0	1	1	3.5	0	1	6.71058	0.998393	0.997458	0.99933
48	38.3868	1.57243	0.436348	coll_uni	white	7	within	1.57702	447.896	0	1	1	3.5	0	1	6.71058	0.998358	0.997403	0.999315
49	38.3968	1.57243	0.436348	coll_uni	white	7	within	1.57702	447.896	0	1	1	3.5	0	1	6.71058	0.998324	0.997347	0.999301
50	38.4068	1.57243	0.436348	coll_uni	white	7	within	1.57702	447.896	0	1	1	3.5	0	1	6.71058	0.998289	0.997292	0.999286
51	38.4168	1.57243	0.436348	coll_uni	white	7	within	1.57702	447.896	0	1	1	3.5	0	1	6.71058	0.998254	0.997237	0.999271
52	38.4268	1.57243	0.436348	coll_uni	white	7	within	1.57702	447.896	0	1	1	3.5	0	1	6.71058	0.998219	0.997182	0.999257
53	38.4368	1.57243	0.436348	coll_uni	white	7	within	1.57702	447.896	0	1	1	3.5	0	1	6.71058	0.998184	0.997127	0.999242
54	38.4468	1.57243	0.436348	coll_uni	white	7	within	1.57702	447.896	0	1	1	3.5	0	1	6.71058	0.998149	0.997071	0.999228
55	38.4568	1.57243	0.436348	coll_uni	white	7	within	1.57702	447.896	0	1	1	3.5	0	1	6.71058	0.998114	0.997016	0.999213
56	38.4668	1.57243	0.436348	coll_uni	white	7	within	1.57702	447.896	0	1	1	3.5	0	1	6.71058	0.998079	0.996961	0.999199
57	38.4768	1.57243	0.436348	coll_uni	white	7	within	1.57702	447.896	0	1	1	3.5	0	1	6.71058	0.998044	0.996906	0.999184
58	38.4868	1.57243	0.436348	coll_uni	white	7	within	1.57702	447.896	0	1	1	3.5	0	1	6.71058	0.998009	0.996851	0.99917
59	38.4968	1.57243	0.436348	coll_uni	white	7	within	1.57702	447.896	0	1	1	3.5	0	1	6.71058	0.997975	0.996796	0.999155
60	38.5068	1.57243	0.436348	coll_uni	white	7	within	1.57702	447.896	0	1	1	3.5	0	1	6.71058	0.99794	0.99674	0.99914
61	38.5168	1.57243	0.436348	coll_uni	white	7	within	1.57702	447.896	0	1	1	3.5	0	1	6.71058	0.997905	0.996685	0.999126
62	38.5268	1.57243	0.436348	coll_uni	white	7	within	1.57702	447.896	0	1	1	3.5	0	1	6.71058	0.99787	0.99663	0.999111
63	38.5368	1.57243	0.436348	coll_uni	white	7	within	1.57702	447.896	0	1	1	3.5	0	1	6.71058	0.997835	0.996575	0.999097
64	38.5468	1.57243	0.436348	coll_uni	white	7	within	1.57702	447.896	0	1	1	3.5	0	1	6.71058	0.9978	0.99652	0.999082
65	38.5568	1.57243	0.436348	coll_uni	white	7	within	1.57702	447.896	0	1	1	3.5	0	1	6.71058	0.997765	0.996465	0.999068
66	38.5668	1.57243	0.436348	coll_uni	white	7	within	1.57702	447.896	0	1	1	3.5	0	1	6.71058	0.99773	0.99641	0.999053
67	38.5768	1.57243	0.436348	coll_uni	white	7	within	1.57702	447.896	0	1	1	3.5	0	1	6.71058	0.997696	0.996354	0.999038
68	38.5868	1.57243	0.436348	coll_uni	white	7	within	1.57702	447.896	0	1	1	3.5	0	1	6.71058	0.997661	0.996299	0.999024
69	38.5968	1.57243	0.436348	coll_uni	white	7	within	1.57702	447.896	0	1	1	3.5	0	1	6.71058	0.997626	0.996244	0.999009
70	38.6068	1.57243	0.436348	coll_uni	white	7	within	1.57702	447.896	0	1	1	3.5	0	1	6.71058	0.997591	0.996189	0.998995
71	38.6168	1.57243	0.436348	coll_uni	white	7	within	1.57702	447.896	0	1	1	3.5	0	1	6.71058	0.997556	0.996134	0.99898
72	38.6268	1.57243	0.436348	coll_uni	white	7	within	1.57702	447.896	0	1	1	3.5	0	1	6.71058	0.997521	0.996079	0.998966
73	38.6368	1.57243	0.436348	coll_uni	white	7	within	1.57702	447.896	0	1	1	3.5	0	1	6.71058	0.997486	0.996024	0.998951
74	38.6468	1.57243	0.436348	coll_uni	white	7	within	1.57702	447.896	0	1	1	3.5	0	1	6.71058	0.997451	0.995969	0.998937
75	38.6568	1.57243	0.436348	coll_uni	white	7	within	1.57702	447.896	0	1	1	3.5	0	1	6.71058	0.997417	0.995913	0.998922
76	38.6668	1.57243	0.436348	coll_uni	white	7	within	1.57702	447.896	0	1	1	3.5	0	1	6.71058	0.997382	0.995858	0.998907
77	38.6768	1.57243	0.436348	coll_uni	white	7	within	1.57702	447.896	0	1	1	3.5	0	1	6.71058	0.997347	0.995803	0.998893
78	38.6868	1.57243	0.436348	coll_uni	white	7	within	1.57702	447.896	0	1	1	3.5	0	1	6.71058	0.997312	0.995748	0.998878
79	38.6968	1.57243	0.436348	coll_uni	white	7	within	1.57702	447.896	0	1	1	3.5	0	1	6.71058	0.997277	0.995693	0.998864
80	38.7068	1.57243	0.436348	coll_uni	white	7	within	1.57702	447.896	0	1	1	3.5	0	1	6.71058	0.997242	0.995638	0.998849
81	38.7168	1.57243	0.436348	coll_uni	white	7	within	1.57702	447.896	0	1	1	3.5	0	1	6.71058	0.997207	0.995583	0.998835
82	38.7268	1.57243	0.436348	coll_uni	white	7	within	1.57702	447.896	0	1	1	3.5	0	1	6.71058	0.997173	0.995528	0.99882
83	38.7368	1.57243	0.436348	coll_uni	white	7	within	1.57702	447.896	0	1	1	3.5	0	1	6.71058	0.997138	0.995473	0.998805
84	38.7468	1.57243	0.436348	coll_uni	white	7	within	1.57702	447.896	0	1	1	3.5	0	1	6.71058	0.997103	0.995418	0.998791
85	38.7568	1.57243	0.436348	coll_uni	white	7	within	1.57702	447.896	0	1	1	3.5	0	1	6.71058	0.997068	0.995363	0.998776
86	38.7668	1.57243	0.436348	coll_uni	white	7	within	1.57702	447.896	0	1	1	3.5	0	1	6.71058	0.997033	0.995307	0.998762
87	38.7768	1.57243	0.436348	coll_uni	white	7	within	1.57702	447.896	0	1	1	3.5	0	1	6.71058	0.996998	0.995252	0.998747
88	38.7868	1.57243	0.436348	coll_uni	white	7	within	1.57702	447.896	0	1	1	3.5	0	1	6.71058	0.996963	0.995197	0.998733
89	38.7968	1.57243	0.436348	coll_uni	white	7	within	1.57702	447.896	0	1	1	3.5	0	1	6.71058	0.996929	0.995142	0.998718
90	38.8068	1.57243	0.436348	coll_uni	white	7	within	1.57702	447.896	0	1	1	3.5	0	1	6.71058	0.996894	0.995087	0.998704
91	38.8168	1.57243	0.436348	coll_uni	white	7	within	1.57702	447.896	0	1	1	3.5	0	1	6.71058	0.996859	0.995032	0.998689
92	38.8268	1.57243	0.436348	coll_uni	white	7	within	1.57702	447.896	0	1	1	3.5	0	1	6.71058	0.996824	0.994977	0.998674
93	38.8368	1.57243	0.436348	coll_uni	white	7	within	1.57702	447.896	0	1	1	3.5	0	1	6.71058	0.996789	0.994922	0.99866
94	38.8468	1.57243	0.436348	coll_uni	white	7	within	1.57702	447.896	0	1	1	3.5	0	1	6.71058	0.996754	0.994867	0.998645
95	38.8568	1.57243	0.436348	coll_uni	white	7	within	1.57702	447.896	0	1	1	3.5	0	1	6.71058	0.996719	0.994812	0.998631
96	38.8668	1.57243	0.436348	coll_uni	white	7	within	1.57702	447.896	0	1	1	3.5	0	1	6.71058	0.996685	0.994757	0.998616
97	38.8768	1.57243	0.436348	coll_uni	white	7	within	1.57702	447.896	0	1	1	3.5	0	1	6.71058	0.99665	0.994702	0.998602
98	38.8868	1.57243	0.436348	coll_uni	white	7	within	1.57702	447.896	0	1	1	3.5	0	1	6.71058	0.996615	0.994647	0.998587
99	38.8968	1.57243	0.436348	coll_uni	white	7	within	1.57702	447.896	0	1	1	3.5	0	1	6.71058	0.99658	0.994592	0.998573
100	38.9068	1.57243	0.436348	coll_uni	white	7	within	1.57702	447.896	0	1	1	3.5	0	1	6.71058	0.996545	0.994537	0.998558
101	38.9168	1.57243	0.436348	coll_uni	white	7	within	1.57702	447.896	0	1	1	3.5	0	1	6.71058	0.99651	0.994482	0.998543
102	38.9268	1.57243	0.436348	coll_uni	white	7	within	1.57702	447.896	0	1	1	3.5	0	1	6.71058	0.996476	0.994427	0.998529
103	38.9368	1.57243	0.436348	coll_uni	white	7	within	1.57702	447.896	0	1	1	3.5	0	1	6.71058	0.996441	0.994372	0.998514
104	38.9468	1.57243	0.436348	coll_uni	white	7	within	1.57702	447.896	0	1	1	3.5	0	1	6.71058	0.996406	0.994317	0.9985
105	38.9568	1.57243	0.436348	coll_uni	white	7	within	1.57702	447.896	0	1	1	3.5	0	1	6.71058	0.996371	0.994262	0.998485
106	38.9668	1.57243	0.436348	coll_uni	white	7	within	1.57702	447.896	0	1	1	3.5	0	1	6.71058	0.996336	0.994206	0.998471
107	38.9768	1.57243	0.436348	coll_uni	white	7	within	1.57702	447.896	0	1	1	3.5	0	1	6.71058	0.996301	0.994151	0.998456
108	38.9868	1.57243	0.436348	coll_uni	white	7	within	1.57702	447.896	0	1	1	3.5	0	1	6.71058	0.996267	0.994096	0.998442
109	38.9968	1.57243	0.436348	coll_uni	white	7	within	1.57702	447.896	0	1	1	3.5	0	1	6.71058	0.996232	0.994041	0.998427
110	39.0068	1.57243	0.436348	coll_uni	white	7	within	1.57702	447.896	0	1	1	3.5	0	1	6.71058	0.996197	0.993986	0.998412
111	39.0168	1.57243	0.436348	coll_uni	white	7	within	1.57702	447.896	0	1	1	3.5	0	1	6.71058	0.996162	0.993931	0.998398
112	39.0268	1.57243	0.436348	coll_uni	white	7	within	1.57702	447.896	0	1	1	3.5	0	1	6.71058	0.996127	0.993876	0.998383
113	39.0368	1.57243	0.436348	coll_uni	white	7	within	1.57702	447.896	0	1	1	3.5	0	1	6.71058	0.996093	0.993821	0.998369
114	39.0468	1.57243	0.436348	coll_uni	white	7	within	1.57702	447.896	0	1	1	3.5	0	1	6.71058	0.996058	0.993766	0.998354
115	39.0568	1.57243	0.436348	coll_uni	white	7	within	1.57702	447.896	0	1	1	3.5	0	1	6.71058	0.996023	0.993711	0.99834
116	39.0668	1.57243	0.436348	coll_uni	white	7	within	1.57702	447.896	0	1	1	3.5	0	1	6.71058	0.995988	0.993656	0.998325
117	39.0768	1.57243	0.436348	coll_uni	white	7	within	1.57702	447.896	0	1	1	3.5	0	1	6.71058	0.995953	0.993602	0.998311
118	39.0868	1.57243	0.436348	coll_uni	white	7	within	1.57702	447.896	0	1	1	3.5	0	1	6.71058	0.995918	0.993547	0.998296
119	39.0968	1.57243	0.436348	coll_uni	white	7	within	1.57702	447.896	0	1	1	3.5	0	1	6.71058	0.995884	0.993492	0.998282
120	39.1068	1.57243	0.436348	coll_uni	white	7	within	1.57702	447.896	0	1	1	3.5	0	1	6.71058	0.995849	0.993437	0.998267
121	39.1168	1.57243	0.436348	coll_uni	white	7	within	1.57702	447.896	0	1	1	3.5	0	1	6.71058	0.995814	0.993382	0.998252
122	39.1268	1.57243	0.436348	coll_uni	white	7	within	1.57702	447.896	0	1	1	3.5	0	1	6.71058	0.995779	0.993327	0.998238
123	39.1368	1.57243	0.436348	coll_uni	white	7	within	1.57702	447.896	0	1	1	3.5	0	1	6.71058	0.995744	0.993272	0.998223
124	39.1468	1.57243	0.436348	coll_uni	white	7	within	1.57702	447.896	0	1	1	3.5	0	1	6.71058	0.99571	0.993217	0.998209
125	39.1568	1.57243	0.436348	coll_uni	white	7	within	1.57702	447.896	0	1	1	3.5	0	1	6.71058	0.995675	0.993162	0.998194
126	39.1668	1.57243	0.436348	coll_uni	white	7	within	1.57702	447.896	0	1	1	3.5	0	1	6.71058	0.99564	0.993107	0.99818
127	39.1768	1.57243	0.436348	coll_uni	white	7	within	1.57702	447.896	0	1	1	3.5	0	1	6.71058	0.995605	0.993052	0.998165
128	39.1868	1.57243	0.436348	coll_uni	white	7	within	1.57702	447.896	0	1	1	3.5	0	1	6.71058	0.99557	0.992997	0.998151
129	39.1968	1.57243	0.436348	coll_uni	white	7	within	1.57702	447.896	0	1	1	3.5	0	1	6.71058	0.995536	0.992942	0.998136
130	39.2068	1.57243	0.436348	coll_uni	white	7	within	1.57702	447.896	0	1	1	3.5	0	1	6.71058	0.995501	0.992887	0.998121
131	39.2168	1.57243	0.436348	coll_uni	white	7	within	1.57702	447.896	0	1	1	3.5	0	1	6.71058	0.995466	0.992832	0.998107
132	39.2268	1.57243	0.436348	coll_uni	white	7	within	1.57702	447.896	0	1	1	3.5	0	1	6.71058	0.995431	0.992777	0.998092
133	39.2368	1.57243	0.436348	coll_uni	white	7	within	1.57702	447.896	0	1	1	3.5	0	1	6.71058	0.995396	0.992722	0.998078
134	39.2468	1.57243	0.436348	coll_uni	white	7	within	1.57702	447.896	0	1	1	3.5	0	1	6.71058	0.995362	0.992667	0.998063
135	39.2568	1.57243	0.436348	coll_uni	white	7	within	1.57702	447.896	0	1	1	3.5	0	1	6.71058	0.995327	0.992612	0.998049
136	39.2668	1.57243	0.436348	coll_uni	white	7	within	1.57702	447.896	0	1	1	3.5	0	1	6.71058	0.995292	0.992557	0.998034
137	39.2768	1.57243	0.436348	coll_uni	white	7	within	1.57702	447.896	0	1	1	3.5	0	1	6.71058	0.995257	0.992502	0.99802
138	39.2868	1.57243	0.436348	coll_uni	white	7	within	1.57702	447.896	0	1	1	3.5	0	1	6.71058	0.995222	0.992448	0.998005
139	39.2968	1.57243	0.436348	coll_uni	white	7	within	1.57702	447.896	0	1	1	3.5	0	1	6.71058	0.995188	0.992393	0.997991
140	39.3068	1.57243	0.436348	coll_uni	white	7	within	1.57702	447.896	0	1	1	3.5	0	1	6.71058	0.995153	0.992338	0.997976
141	39.3168	1.57243	0.436348	coll_uni	white	7	within	1.57702	447.896	0	1	1	3.5	0	1	6.71058	0.995118	0.992283	0.997961
142	39.3268	1.57243	0.436348	coll_uni	white	7	within	1.57702	447.896	0	1	1	3.5	0	1	6.71058	0.995083	0.992228	0.997947
143	39.3368	1.57243	0.436348	coll_uni	white	7	within	1.57702	447.896	0	1	1	3.5	0	1	6.71058	0.995049	0.992173	0.997932
144	39.3468	1.57243	0.436348	coll_uni	white	7	within	1.57702	447.896	0	1	1	3.5	0	1	6.71058	0.995014	0.992118	0.997918
145	39.3568	1.57243	0.436348	coll_uni	white	7	within	1.57702	447.896	0	1	1	3.5	0	1	6.71058	0.994979	0.992063	0.997903
146	39.3668	1.57243	0.436348	coll_uni	white	7	within	1.57702	447.896	0	1	1	3.5	0	1	6.71058	0.994944	0.992008	0.997889
147	39.3768	1.57243	0.436348	coll_uni	white	7	within	1.57702	447.896	0	1	1	3.5	0	1	6.71058	0.994909	0.991953	0.997874
148	39.3868	1.57243	0.436348	coll_uni	white	7	within	1.57702	447.896	0	1	1	3.5	0	1	6.71058	0.994875	0.991899	0.99786
149	39.3968	1.57243	0.436348	coll_uni	white	7	within	1.57702	447.896	0	1	1	3.5	0	1	6.71058	0.99484	0.991844	0.997845
150	39.4068	1.57243	0.436348	coll_uni	white	7	within	1.57702	447.896	0	1	1	3.5	0	1	6.71058	0.994805	0.991789	0.997831
151	39.4168	1.57243	0.436348	coll_uni	white	7	within	1.57702	447.896	0	1	1	3.5	0	1	6.71058	0.99477	0.991734	0.997816
152	39.4268	1.57243	0.436348	coll_uni	white	7	within	1.57702	447.896	0	1	1	3.5	0	1	6.71058	0.994736	0.991679	0.997801
153	39.4368	1.57243	0.436348	coll_uni	white	7	within	1.57702	447.896	0	1	1	3.5	0	1	6.71058	0.994701	0.991624	0.997787
154	39.4468	1.57243	0.436348	coll_uni	white	7	within	1.57702	447.896	0	1	1	3.5	0	1	6.71058	0.994666	0.991569	0.997772
155	39.4568	1.57243	0.436348	coll_uni	white	7	within	1.57702	447.896	0	1	1	3.5	0	1	6.71058	0.994631	0.991514	0.997758
156	39.4668	1.57243	0.436348	coll_uni	white	7	within	1.57702	447.896	0	1	1	3.5	0	1	6.71058	0.994596	0.991459	0.997743
157	39.4768	1.57243	0.436348	coll_uni	white	7	within	1.57702	447.896	0	1	1	3.5	0	1	6.71058	0.994562	0.991405	0.997729
158	39.4868	1.57243	0.436348	coll_uni	white	7	within	1.57702	447.896	0	1	1	3.5	0	1	6.71058	0.994527	0.99135	0.997714
159	39.4968	1.57243	0.436348	coll_uni	white	7	within	1.57702	447.896	0	1	1	3.5	0	1	6.71058	0.994492	0.991295	0.9977
160	39.5068	1.57243	0.436348	coll_uni	white	7	within	1.57702	447.896	0	1	1	3.5	0	1	6.71058	0.994457	0.99124	0.997685
161	39.5168	1.57243	0.436348	coll_uni	white	7	within	1.57702	447.896	0	1	1	3.5	0	1	6.71058	0.994423	0.991185	0.997671
162	39.5268	1.57243	0.436348	coll_uni	white	7	within	1.57702	447.896	0	1	1	3.5	0	1	6.71058	0.994388	0.99113	0.997656
163	39.5368	1.57243	0.436348	coll_uni	white	7	within	1.57702	447.896	0	1	1	3.5	0	1	6.71058	0.994353	0.991076	0.997641
164	39.5468	1.57243	0.436348	coll_uni	white	7	within	1.57702	447.896	0	1	1	3.5	0	1	6.71058	0.994318	0.991021	0.997627
165	39.5568	1.57243	0.436348	coll_uni	white	7	within	1.57702	447.896	0	1	1	3.5	0	1	6.71058	0.994284	0.990966	0.997612
166	39.5668	1.57243	0.436348	coll_uni	white	7	within	1.57702	447.896	0	1	1	3.5	0	1	6.71058	0.994249	0.990911	0.997598
167	39.5768	1.57243	0.436348	coll_uni	white	7	within	1.57702	447.896	0	1	1	3.5	0	1	6.71058	0.994214	0.990856	0.997583
168	39.5868	1.57243	0.436348	coll_uni	white	7	within	1.57702	447.896	0	1	1	3.5	0	1	6.71058	0.994179	0.990801	0.997569
169	39.5968	1.57243	0.436348	coll_uni	white	7	within	1.57702	447.896	0	1	1	3.5	0	1	6.71058	0.994145	0.990747	0.997554
170	39.6068	1.57243	0.436348	coll_uni	white	7	within	1.57702	447.896	0	1	1	3.5	0	1	6.71058	0.99411	0.990692	0.99754
171	39.6168	1.57243	0.436348	coll_uni	white	7	within	1.57702	447.896	0	1	1	3.5	0	1	6.71058	0.994075	0.990637	0.997525
172	39.6268	1.57243	0.436348	coll_uni	white	7	within	1.57702	447.896	0	1	1	3.5	0	1	6.71058	0.99404	0.990582	0.997511
173	39.6368	1.57243	0.436348	coll_uni	white	7	within	1.57702	447.896	0	1	1	3.5	0	1	6.71058	0.994006	0.990527	0.997496
174	39.6468	1.57243	0.436348	coll_uni	white	7	within	1.57702	447.896	0	1	1	3.5	0	1	6.71058	0.993971	0.990472	0.997482
175	39.6568	1.57243	0.436348	coll_uni	white	7	within	1.57702	447.896	0	1	1	3.5	0	1	6.71058	0.993936	0.990418	0.997467
176	39.6668	1.57243	0.436348	coll_uni	white	7	within	1.57702	447.896	0	1	1	3.5	0	1	6.71058	0.993901	0.990363	0.997452
177	39.6768	1.57243	0.436348	coll_uni	white	7	within	1.57702	447.896	0	1	1	3.5	0	1	6.71058	0.993867	0.990308	0.997438
178	39.6868	1.57243	0.436348	coll_uni	white	7	within	1.57702	447.896	0	1	1	3.5	0	1	6.71058	0.993832	0.990253	0.997423
179	39.6968	1.57243	0.436348	coll_uni	white	7	within	1.57702	447.896	0	1	1	3.5	0	1	6.71058	0.993797	0.990198	0.997409
180	39.7068	1.57243	0.436348	coll_uni	white	7	within	1.57702	447.896	0	1	1	3.5	0	1	6.71058	0.993762	0.990144	0.997394
181	39.7168	1.57243	0.436348	coll_uni	white	7	within	1.57702	447.896	0	1	1	3.5	0	1	6.71058	0.993728	0.990089	0.99738
182	39.7268	1.57243	0.436348	coll_uni	white	7	within	1.57702	447.896	0	1	1	3.5	0	1	6.71058	0.993693	0.990034	0.997365
183	39.7368	1.57243	0.436348	coll_uni	white	7	within	1.57702	447.896	0	1	1	3.5	0	1	6.71058	0.993658	0.989979	0.997351
184	39.7468	1.57243	0.436348	coll_uni	white	7	within	1.57702	447.896	0	1	1	3.5	0	1	6.71058	0.993623	0.989924	0.997336
185	39.7568	1.57243	0.436348	coll_uni	white	7	within	1.57702	447.896	0	1	1	3.5	0	1	6.71058	0.993589	0.98987	0.997322
186	39.7668	1.57243	0.436348	coll_uni	white	7	within	1.57702	447.896	0	1	1	3.5	0	1	6.71058	0.993554	0.989815	0.997307
187	39.7768	1.57243	0.436348	coll_uni	white	7	within	1.57702	447.896	0	1	1	3.5	0	1	6.71058	0.993519	0.98976	0.997293
188	39.7868	1.57243	0.436348	coll_uni	white	7	within	1.57702	447.896	0	1	1	3.5	0	1	6.71058	0.993484	0.989705	0.997278
189	39.7968	1.57243	0.436348	coll_uni	white	7	within	1.57702	447.896	0	1	1	3.5	0	1	6.71058	0.99345	0.989651	0.997263
190	39.8068	1.57243	0.436348	coll_uni	white	7	within	1.57702	447.896	0	1	1	3.5	0	1	6.71058	0.993415	0.989596	0.997249
191	39.8168	1.57243	0.436348	coll_uni	white	7	within	1.57702	447.896	0	1	1	3.5	0	1	6.71058	0.99338	0.989541	0.997234
192	39.8268	1.57243	0.436348	coll_uni	white	7	within	1.57702	447.896	0	1	1	3.5	0	1	6.71058	0.993346	0.989486	0.99722
193	39.8368	1.57243	0.436348	coll_uni	white	7	within	1.57702	447.896	0	1	1	3.5	0	1	6.71058	0.993311	0.989432	0.997205
194	39.8468	1.57243	0.436348	coll_uni	white	7	within	1.57702	447.896	0	1	1	3.5	0	1	6.71058	0.993276	0.989377	0.997191
195	39.8568	1.57243	0.436348	coll_uni	white	7	within	1.57702	447.896	0	1	1	3.5	0	1	6.71058	0.993241	0.989322	0.997176
196	39.8668	1.57243	0.436348	coll_uni	white	7	within	1.57702	447.896	0	1	1	3.5	0	1	6.71058	0.993207	0.989267	0.997162
197	39.8768	1.57243	0.436348	coll_uni	white	7	within	1.57702	447.896	0	1	1	3.5	0	1	6.71058	0.993172	0.989213	0.997147
198	39.8868	1.57243	0.436348	coll_uni	white	7	within	1.57702	447.896	0	1	1	3.5	0	1	6.71058	0.993137	0.989158	0.997133
199	39.8968	1.57243	0.436348	coll_uni	white	7	within	1.57702	447.896	0	1	1	3.5	0	1	6.71058	0.993103	0.989103	0.997118
200	39.9068	1.57243	0.436348	coll_uni	white	7	within	1.57702	447.896	0	1	1	3.5	0	1	6.71058	0.993068	0.989048	0.997104
201	39.9168	1.57243	0.436348	coll_uni	white	7	within	1.57702	447.896	0	1	1	3.5	0	1	6.71058	0.993033	0.988994	0.997089
202	39.9268	1.57243	0.436348	coll_uni	white	7	within	1.57702	447.896	0	1	1	3.5	0	1	6.71058	0.992998	0.988939	0.997075
203	39.9368	1.57243	0.436348	coll_uni	white	7	within	1.57702	447.896	0	1	1	3.5	0	1	6.71058	0.992964	0.988884	0.99706
204	39.9468	1.57243	0.436348	coll_uni	white	7	within	1.57702	447.896	0	1	1	3.5	0	1	6.71058	0.992929	0.98883	0.997045
205	39.9568	1.57243	0.436348	coll_uni	white	7	within	1.57702	447.896	0	1	1	3.5	0	1	6.71058	0.992894	0.988775	0.997031
206	39.9668	1.57243	0.436348	coll_uni	white	7	within	1.57702	447.896	0	1	1	3.5	0	1	6.71058	0.99286	0.98872	0.997016
207	39.9768	1.57243	0.436348	coll_uni	white	7	within	1.57702	447.896	0	1	1	3.5	0	1	6.71058	0.992825	0.988665	0.997002
208	39.9868	1.57243	0.436348	coll_uni	white	7	within	1.57702	447.896	0	1	1	3.5	0	1	6.71058	0.99279	0.988611	0.996987
209	39.9968	1.57243	0.436348	coll_uni	white	7	within	1.57702	447.896	0	1	1	3.5	0	1	6.71058	0.992755	0.988556	0.996973
210	40.0068	1.57243	0.436348	coll_uni	white	7	within	1.57702	447.896	0	1	1	3.5	0	1	6.71058	0.992721	0.988501	0.996958
211	40.0168	1.57243	0.436348	coll_uni	white	7	within	1.57702	447.896	0	1	1	3.5	0	1	6.71058	0.992686	0.988447	0.996944
212	40.0268	1.57243	0.436348	coll_uni	white	7	within	1.57702	447.896	0	1	1	3.5	0	1	6.71058	0.992651	0.988392	0.996929
213	40.0368	1.57243	0.436348	coll_uni	white	7	within	1.57702	447.896	0	1	1	3.5	0	1	6.71058	0.992617	0.988337	0.996915
214	40.0468	1.57243	0.436348	coll_uni	white	7	within	1.57702	447.896	0	1	1	3.5	0	1	6.71058	0.992582	0.988282	0.9969
215	40.0568	1.57243	0.436348	coll_uni	white	7	within	1.57702	447.896	0	1	1	3.5	0	1	6.71058	0.992547	0.988228	0.996886
216	40.0668	1.57243	0.436348	coll_uni	white	7	within	1.57702	447.896	0	1	1	3.5	0	1	6.71058	0.992513	0.988173	0.996871
217	40.0768	1.57243	0.436348	coll_uni	white	7	within	1.57702	447.896	0	1	1	3.5	0	1	6.71058	0.992478	0.988118	0.996857
218	40.0868	1.57243	0.436348	coll_uni	white	7	within	1.57702	447.896	0	1	1	3.5	0	1	6.71058	0.992443	0.988064	0.996842
219	40.0968	1.57243	0.436348	coll_uni	white	7	within	1.57702	447.896	0	1	1	3.5	0	1	6.71058	0.992408	0.988009	0.996827
220	40.1068	1.57243	0.436348	coll_uni	white	7	within	1.57702	447.896	0	1	1	3.5	0	1	6.71058	0.992374	0.987954	0.996813
221	40.1168	1.57243	0.436348	coll_uni	white	7	within	1.57702	447.896	0	1	1	3.5	0	1	6.71058	0.992339	0.9879	0.996798
222	40.1268	1.57243	0.436348	coll_uni	white	7	within	1.57702	447.896	0	1	1	3.5	0	1	6.71058	0.992304	0.987845	0.996784
223	40.1368	1.57243	0.436348	coll_uni	white	7	within	1.57702	447.896	0	1	1	3.5	0	1	6.71058	0.99227	0.98779	0.996769
224	40.1468	1.57243	0.436348	coll_uni	white	7	within	1.57702	447.896	0	1	1	3.5	0	1	6.71058	0.992235	0.987736	0.996755
225	40.1568	1.57243	0.436348	coll_uni	white	7	within	1.57702	447.896	0	1	1	3.5	0	1	6.71058	0.9922	0.987681	0.99674
226	40.1668	1.57243	0.436348	coll_uni	white	7	within	1.57702	447.896	0	1	1	3.5	0	1	6.71058	0.992166	0.987626	0.996726
227	40.1768	1.57243	0.436348	coll_uni	white	7	within	1.57702	447.896	0	1	1	3.5	0	1	6.71058	0.992131	0.987572	0.996711
228	40.1868	1.57243	0.436348	coll_uni	white	7	within	1.57702	447.896	0	1	1	3.5	0	1	6.71058	0.992096	0.987517	0.996697
229	40.1968	1.57243	0.436348	coll_uni	white	7	within	1.57702	447.896	0	1	1	3.5	0	1	6.71058	0.992062	0.987462	0.996682
230	40.2068	1.57243	0.436348	coll_uni	white	7	within	1.57702	447.896	0	1	1	3.5	0	1	6.71058	0.992027	0.987408	0.996668
231	40.2168	1.57243	0.436348	coll_uni	white	7	within	1.57702	447.896	0	1	1	3.5	0	1	6.71058	0.991992	0.987353	0.996653
232	40.2268	1.57243	0.436348	coll_uni	white	7	within	1.57702	447.896	0	1	1	3.5	0	1	6.71058	0.991958	0.987299	0.996639
233	40.2368	1.57243	0.436348	coll_uni	white	7	within	1.57702	447.896	0	1	1	3.5	0	1	6.71058	0.991923	0.987244	0.996624
234	40.2468	1.57243	0.436348	coll_uni	white	7	within	1.57702	447.896	0	1	1	3.5	0	1	6.71058	0.991888	0.987189	0.99661
235	40.2568	1.57243	0.436348	coll_uni	white	7	within	1.57702	447.896	0	1	1	3.5	0	1	6.71058	0.991854	0.987135	0.996595
236	40.2668	1.57243	0.436348	coll_uni	white	7	within	1.57702	447.896	0	1	1	3.5	0	1	6.71058	0.991819	0.98708	0.996581
237	40.2768	1.57243	0.436348	coll_uni	white	7	within	1.57702	447.896	0	1	1	3.5	0	1	6.71058	0.991784	0.987025	0.996566
238	40.2868	1.57243	0.436348	coll_uni	white	7	within	1.57702	447.896	0	1	1	3.5	0	1	6.71058	0.99175	0.986971	0.996551
239	40.2968	1.57243	0.436348	coll_uni	white	7	within	1.57702	447.896	0	1	1	3.5	0	1	6.71058	0.991715	0.986916	0.996537
240	40.3068	1.57243	0.436348	coll_uni	white	7	within	1.57702	447.896	0	1	1	3.5	0	1	6.71058	0.99168	0.986862	0.996522
241	40.3168	1.57243	0.436348	coll_uni	white	7	within	1.57702	447.896	0	1	1	3.5	0	1	6.71058	0.991646	0.986807	0.996508
242	40.3268	1.57243	0.436348	coll_uni	white	7	within	1.57702	447.896	0	1	1	3.5	0	1	6.71058	0.991611	0.986752	0.996493
243	40.3368	1.57243	0.436348	coll_uni	white	7	within	1.57702	447.896	0	1	1	3.5	0	1	6.71058	0.991576	0.986698	0.996479
244	40.3468	1.57243	0.436348	coll_uni	white	7	within	1.57702	447.896	0	1	1	3.5	0	1	6.71058	0.991542	0.986643	0.996464
245	40.3568	1.57243	0.436348	coll_uni	white	7	within	1.57702	447.896	0	1	1	3.5	0	1	6.71058	0.991507	0.986589	0.99645
246	40.3668	1.57243	0.436348	coll_uni	white	7	within	1.57702	447.896	0	1	1	3.5	0	1	6.71058	0.991472	0.986534	0.996435
247	40.3768	1.57243	0.436348	coll_uni	white	7	within	1.57702	447.896	0	1	1	3.5	0	1	6.71058	0.991438	0.986479	0.996421
248	40.3868	1.57243	0.436348	coll_uni	white	7	within	1.57702	447.896	0	1	1	3.5	0	1	6.71058	0.991403	0.986425	0.996406
249	40.3968	1.57243	0.436348	coll_uni	white	7	within	1.57702	447.896	0	1	1	3.5	0	1	6.71058	0.991368	0.98637	0.996392
250	40.4068	1.57243	0.436348	coll_uni	white	7	within	1.57702	447.896	0	1	1	3.5	0	1	6.71058	0.991334	0.986316	0.996377
251	40.4168	1.57243	0.436348	coll_uni	white	7	within	1.57702	447.896	0	1	1	3.5	0	1	6.71058	0.991299	0.986261	0.996363
252	40.4268	1.57243	0.436348	coll_uni	white	7	within	1.57702	447.896	0	1	1	3.5	0	1	6.71058	0.991264	0.986207	0.996348
253	40.4368	1.57243	0.436348	coll_uni	white	7	within	1.57702	447.896	0	1	1	3.5	0	1	6.71058	0.99123	0.986152	0.996334
254	40.4468	1.57243	0.436348	coll_uni	white	7	within	1.57702	447.896	0	1	1	3.5	0	1	6.71058	0.991195	0.986097	0.996319
255	40.4568	1.57243	0.436348	coll_uni	white	7	within	1.57702	447.896	0	1	1	3.5	0	1	6.71058	0.99116	0.986043	0.996305
256	40.4668	1.57243	0.436348	coll_uni	white	7	within	1.57702	447.896	0	1	1	3.5	0	1	6.71058	0.991126	0.985988	0.99629
257	40.4768	1.57243	0.436348	coll_uni	white	7	within	1.57702	447.896	0	1	1	3.5	0	1	6.71058	0.991091	0.985934	0.996276
258	40.4868	1.57243	0.436348	coll_uni	white	7	within	1.57702	447.896	0	1	1	3.5	0	1	6.71058	0.991056	0.985879	0.996261
259	40.4968	1.57243	0.436348	coll_uni	white	7	within	1.57702	447.896	0	1	1	3.5	0	1	6.71058	0.991022	0.985825	0.996246
260	40.5068	1.57243	0.436348	coll_uni	white	7	within	1.57702	447.896	0	1	1	3.5	0	1	6.71058	0.990987	0.98577	0.996232
261	40.5168	1.57243	0.436348	coll_uni	white	7	within	1.57702	447.896	0	1	1	3.5	0	1	6.71058	0.990953	0.985715	0.996217
262	40.5268	1.57243	0.436348	coll_uni	white	7	within	1.57702	447.896	0	1	1	3.5	0	1	6.71058	0.990918	0.985661	0.996203
263	40.5368	1.57243	0.436348	coll_uni	white	7	within	1.57702	447.896	0	1	1	3.5	0	1	6.71058	0.990883	0.985606	0.996188
264	40.5468	1.57243	0.436348	coll_uni	white	7	within	1.57702	447.896	0	1	1	3.5	0	1	6.71058	0.990849	0.985552	0.996174
265	40.5568	1.57243	0.436348	coll_uni	white	7	within	1.57702	447.896	0	1	1	3.5	0	1	6.71058	0.990814	0.985497	0.996159
266	40.5668	1.57243	0.436348	coll_uni	white	7	within	1.57702	447.896	0	1	1	3.5	0	1	6.71058	0.990779	0.985443	0.996145
267	40.5768	1.57243	0.436348	coll_uni	white	7	within	1.57702	447.896	0	1	1	3.5	0	1	6.71058	0.990745	0.985388	0.99613
268	40.5868	1.57243	0.436348	coll_uni	white	7	within	1.57702	447.896	0	1	1	3.5	0	1	6.71058	0.99071	0.985334	0.996116
269	40.5968	1.57243	0.436348	coll_uni	white	7	within	1.57702	447.896	0	1	1	3.5	0	1	6.71058	0.990675	0.985279	0.996101
270	40.6068	1.57243	0.436348	coll_uni	white	7	within	1.57702	447.896	0	1	1	3.5	0	1	6.71058	0.990641	0.985225	0.996087
271	40.6168	1.57243	0.436348	coll_uni	white	7	within	1.57702	447.896	0	1	1	3.5	0	1	6.71058	0.990606	0.98517	0.996072
272	40.6268	1.57243	0.436348	coll_uni	white	7	within	1.57702	447.896	0	1	1	3.5	0	1	6.71058	0.990572	0.985116	0.996058
273	40.6368	1.57243	0.436348	coll_uni	white	7	within	1.57702	447.896	0	1	1	3.5	0	1	6.71058	0.990537	0.985061	0.996043
274	40.6468	1.57243	0.436348	coll_uni	white	7	within	1.57702	447.896	0	1	1	3.5	0	1	6.71058	0.990502	0.985007	0.996029
275	40.6568	1.57243	0.436348	coll_uni	white	7	within	1.57702	447.896	0	1	1	3.5	0	1	6.71058	0.990468	0.984952	0.996014
276	40.6668	1.57243	0.436348	coll_uni	white	7	within	1.57702	447.896	0	1	1	3.5	0	1	6.71058	0.990433	0.984898	0.996
277	40.6768	1.57243	0.436348	coll_uni	white	7	within	1.57702	447.896	0	1	1	3.5	0	1	6.71058	0.990398	0.984843	0.995985
278	40.6868	1.57243	0.436348	coll_uni	white	7	within	1.57702	447.896	0	1	1	3.5	0	1	6.71058	0.990364	0.984789	0.995971
279	40.6968	1.57243	0.436348	coll_uni	white	7	within	1.57702	447.896	0	1	1	3.5	0	1	6.71058	0.990329	0.984734	0.995956
280	40.7068	1.57243	0.436348	coll_uni	white	7	within	1.57702	447.896	0	1	1	3.5	0	1	6.71058	0.990295	0.98468	0.995942
281	40.7168	1.57243	0.436348	coll_uni	white	7	within	1.57702	447.896	0	1	1	3.5	0	1	6.71058	0.99026	0.984625	0.995927
282	40.7268	1.57243	0.436348	coll_uni	white	7	within	1.57702	447.896	0	1	1	3.5	0	1	6.71058	0.990225	0.984571	0.995913
283	40.7368	1.57243	0.436348	coll_uni	white	7	within	1.57702	447.896	0	1	1	3.5	0	1	6.71058	0.990191	0.984516	0.995898
284	40.7468	1.57243	0.436348	coll_uni	white	7	within	1.57702	447.896	0	1	1	3.5	0	1	6.71058	0.990156	0.984462	0.995883
285	40.7568	1.57243	0.436348	coll_uni	white	7	within	1.57702	447.896	0	1	1	3.5	0	1	6.71058	0.990122	0.984407	0.995869
286	40.7668	1.57243	0.436348	coll_uni	white	7	within	1.57702	447.896	0	1	1	3.5	0	1	6.71058	0.990087	0.984353	0.995854
287	40.7768	1.57243	0.436348	coll_uni	white	7	within	1.57702	447.896	0	1	1	3.5	0	1	6.71058	0.990052	0.984298	0.99584
288	40.7868	1.57243	0.436348	coll_uni	white	7	within	1.57702	447.896	0	1	1	3.5	0	1	6.71058	0.990018	0.984244	0.995825
289	40.7968	1.57243	0.436348	coll_uni	white	7	within	1.57702	447.896	0	1	1	3.5	0	1	6.71058	0.989983	0.984189	0.995811
290	40.8068	1.57243	0.436348	coll_uni	white	7	within	1.57702	447.896	0	1	1	3.5	0	1	6.71058	0.989948	0.984135	0.995796
291	40.8168	1.57243	0.436348	coll_uni	white	7	within	1.57702	447.896	0	1	1	3.5	0	1	6.71058	0.989914	0.98408	0.995782
292	40.8268	1.57243	0.436348	coll_uni	white	7	within	1.57702	447.896	0	1	1	3.5	0	1	6.71058	0.989879	0.984026	0.995767
293	40.8368	1.57243	0.436348	coll_uni	white	7	within	1.57702	447.896	0	1	1	3.5	0	1	6.71058	0.989845	0.983972	0.995753
294	40.8468	1.57243	0.436348	coll_uni	white	7	within	1.57702	447.896	0	1	1	3.5	0	1	6.71058	0.98981	0.983917	0.995738
295	40.8568	1.57243	0.436348	coll_uni	white	7	within	1.57702	447.896	0	1	1	3.5	0	1	6.71058	0.989775	0.983863	0.995724
296	40.8668	1.57243	0.436348	coll_uni	white	7	within	1.57702	447.896	0	1	1	3.5	0	1	6.71058	0.989741	0.983808	0.995709
297	40.8768	1.57243	0.436348	coll_uni	white	7	within	1.57702	447.896	0	1	1	3.5	0	1	6.71058	0.989706	0.983754	0.995695
298	40.8868	1.57243	0.436348	coll_uni	white	7	within	1.57702	447.896	0	1	1	3.5	0	1	6.71058	0.989672	0.983699	0.99568
299	40.8968	1.57243	0.436348	coll_uni	white	7	within	1.57702	447.896	0	1	1	3.5	0	1	6.71058	0.989637	0.983645	0.995666
300	40.9068	1.57243	0.436348	coll_uni	white	7	within	1.57702	447.896	0	1	1	3.5	0	1	6.71058	0.989602	0.98359	0.995651
301	40.9168	1.57243	0.436348	coll_uni	white	7	within	1.57702	447.896	0	1	1	3.5	0	1	6.71058	0.989568	0.983536	0.995637
302	40.9268	1.57243	0.436348	coll_uni	white	7	within	1.57702	447.896	0	1	1	3.5	0	1	6.71058	0.989533	0.983482	0.995622
303	40.9368	1.57243	0.436348	coll_uni	white	7	within	1.57702	447.896	0	1	1	3.5	0	1	6.71058	0.989499	0.983427	0.995608
304	40.9468	1.57243	0.436348	coll_uni	white	7	within	1.57702	447.896	0	1	1	3.5	0	1	6.71058	0.989464	0.983373	0.995593
305	40.9568	1.57243	0.436348	coll_uni	white	7	within	1.57702	447.896	0	1	1	3.5	0	1	6.71058	0.98943	0.983318	0.995579
306	40.9668	1.57243	0.436348	coll_uni	white	7	within	1.57702	447.896	0	1	1	3.5	0	1	6.71058	0.989395	0.983264	0.995564
307	40.9768	1.57243	0.436348	coll_uni	white	7	within	1.57702	447.896	0	1	1	3.5	0	1	6.71058	0.98936	0.98321	0.99555
308	40.9868	1.57243	0.436348	coll_uni	white	7	within	1.57702	447.896	0	1	1	3.5	0	1	6.71058	0.989326	0.983155	0.995535
309	40.9968	1.57243	0.436348	coll_uni	white	7	within	1.57702	447.896	0	1	1	3.5	0	1	6.71058	0.989291	0.983101	0.995521
310	41.0068	1.57243	0.436348	coll_uni	white	7	within	1.57702	447.896	0	1	1	3.5	0	1	6.71058	0.989257	0.983046	0.995506
311	41.0168	1.57243	0.436348	coll_uni	white	7	within	1.57702	447.896	0	1	1	3.5	0	1	6.71058	0.989222	0.982992	0.995492
312	41.0268	1.57243	0.436348	coll_uni	white	7	within	1.57702	447.896	0	1	1	3.5	0	1	6.71058	0.989187	0.982938	0.995477
313	41.0368	1.57243	0.436348	coll_uni	white	7	within	1.57702	447.896	0	1	1	3.5	0	1	6.71058	0.989153	0.982883	0.995463
314	41.0468	1.57243	0.436348	coll_uni	white	7	within	1.57702	447.896	0	1	1	3.5	0	1	6.71058	0.989118	0.982829	0.995448
315	41.0568	1.57243	0.436348	coll_uni	white	7	within	1.57702	447.896	0	1	1	3.5	0	1	6.71058	0.989084	0.982774	0.995434
316	41.0668	1.57243	0.436348	coll_uni	white	7	within	1.57702	447.896	0	1	1	3.5	0	1	6.71058	0.989049	0.98272	0.995419
317	41.0768	1.57243	0.436348	coll_uni	white	7	within	1.57702	447.896	0	1	1	3.5	0	1	6.71058	0.989015	0.982666	0.995405
318	41.0868	1.57243	0.436348	coll_uni	white	7	within	1.57702	447.896	0	1	1	3.5	0	1	6.71058	0.98898	0.982611	0.99539
319	41.0968	1.57243	0.436348	coll_uni	white	7	within	1.57702	447.896	0	1	1	3.5	0	1	6.71058	0.988945	0.982557	0.995376
320	41.1068	1.57243	0.436348	coll_uni	white	7	within	1.57702	447.896	0	1	1	3.5	0	1	6.71058	0.988911	0.982502	0.995361
321	41.1168	1.57243	0.436348	coll_uni	white	7	within	1.57702	447.896	0	1	1	3.5	0	1	6.71058	0.988876	0.982448	0.995347
322	41.1268	1.57243	0.436348	coll_uni	white	7	within	1.57702	447.896	0	1	1	3.5	0	1	6.71058	0.988842	0.982394	0.995332
323	41.1368	1.57243	0.436348	coll_uni	white	7	within	1.57702	447.896	0	1	1	3.5	0	1	6.71058	0.988807	0.982339	0.995318
324	41.1468	1.57243	0.436348	coll_uni	white	7	within	1.57702	447.896	0	1	1	3.5	0	1	6.71058	0.988773	0.982285	0.995303
325	41.1568	1.57243	0.436348	coll_uni	white	7	within	1.57702	447.896	0	1	1	3.5	0	1	6.71058	0.988738	0.982231	0.995289
326	41.1668	1.57243	0.436348	coll_uni	white	7	within	1.57702	447.896	0	1	1	3.5	0	1	6.71058	0.988703	0.982176	0.995274
327	41.1768	1.57243	0.436348	coll_uni	white	7	within	1.57702	447.896	0	1	1	3.5	0	1	6.71058	0.988669	0.982122	0.99526
328	41.1868	1.57243	0.436348	coll_uni	white	7	within	1.57702	447.896	0	1	1	3.5	0	1	6.71058	0.988634	0.982068	0.995245
329	41.1968	1.57243	0.436348	coll_uni	white	7	within	1.57702	447.896	0	1	1	3.5	0	1	6.71058	0.9886	0.982013	0.99523
330	41.2068	1.57243	0.436348	coll_uni	white	7	within	1.57702	447.896	0	1	1	3.5	0	1	6.71058	0.988565	0.981959	0.995216
331	41.2168	1.57243	0.436348	coll_uni	white	7	within	1.57702	447.896	0	1	1	3.5	0	1	6.71058	0.988531	0.981905	0.995201
332	41.2268	1.57243	0.436348	coll_uni	white	7	within	1.57702	447.896	0	1	1	3.5	0	1	6.71058	0.988496	0.98185	0.995187
333	41.2368	1.57243	0.436348	coll_uni	white	7	within	1.57702	447.896	0	1	1	3.5	0	1	6.71058	0.988462	0.981796	0.995172
334	41.2468	1.57243	0.436348	coll_uni	white	7	within	1.57702	447.896	0	1	1	3.5	0	1	6.71058	0.988427	0.981742	0.995158
335	41.2568	1.57243	0.436348	coll_uni	white	7	within	1.57702	447.896	0	1	1	3.5	0	1	6.71058	0.988392	0.981687	0.995143
336	41.2668	1.57243	0.436348	coll_uni	white	7	within	1.57702	447.896	0	1	1	3.5	0	1	6.71058	0.988358	0.981633	0.995129
337	41.2768	1.57243	0.436348	coll_uni	white	7	within	1.57702	447.896	0	1	1	3.5	0	1	6.71058	0.988323	0.981579	0.995114
338	41.2868	1.57243	0.436348	coll_uni	white	7	within	1.57702	447.896	0	1	1	3.5	0	1	6.71058	0.988289	0.981524	0.9951
339	41.2968	1.57243	0.436348	coll_uni	white	7	within	1.57702	447.896	0	1	1	3.5	0	1	6.71058	0.988254	0.98147	0.995085
340	41.3068	1.57243	0.436348	coll_uni	white	7	within	1.57702	447.896	0	1	1	3.5	0	1	6.71058	0.98822	0.981416	0.995071
341	41.3168	1.57243	0.436348	coll_uni	white	7	within	1.57702	447.896	0	1	1	3.5	0	1	6.71058	0.988185	0.981361	0.995056
342	41.3268	1.57243	0.436348	coll_uni	white	7	within	1.57702	447.896	0	1	1	3.5	0	1	6.71058	0.988151	0.981307	0.995042
343	41.3368	1.57243	0.436348	coll_uni	white	7	within	1.57702	447.896	0	1	1	3.5	0	1	6.71058	0.988116	0.981253	0.995027
344	41.3468	1.57243	0.436348	coll_uni	white	7	within	1.57702	447.896	0	1	1	3.5	0	1	6.71058	0.988082	0.981199	0.995013
345	41.3568	1.57243	0.436348	coll_uni	white	7	within	1.57702	447.896	0	1	1	3.5	0	1	6.71058	0.988047	0.981144	0.994998
346	41.3668	1.57243	0.436348	coll_uni	white	7	within	1.57702	447.896	0	1	1	3.5	0	1	6.71058	0.988012	0.98109	0.994984
347	41.3768	1.57243	0.436348	coll_uni	white	7	within	1.57702	447.896	0	1	1	3.5	0	1	6.71058	0.987978	0.981036	0.994969
348	41.3868	1.57243	0.436348	coll_uni	white	7	within	1.57702	447.896	0	1	1	3.5	0	1	6.71058	0.987943	0.980981	0.994955
349	41.3968	1.57243	0.436348	coll_uni	white	7	within	1.57702	447.896	0	1	1	3.5	0	1	6.71058	0.987909	0.980927	0.99494
350	41.4068	1.57243	0.436348	coll_uni	white	7	within	1.57702	447.896	0	1	1	3.5	0	1	6.71058	0.987874	0.980873	0.994926
351	41.4168	1.57243	0.436348	coll_uni	white	7	within	1.57702	447.896	0	1	1	3.5	0	1	6.71058	0.98784	0.980819	0.994911
352	41.4268	1.57243	0.436348	coll_uni	white	7	within	1.57702	447.896	0	1	1	3.5	0	1	6.71058	0.987805	0.980764	0.994897
353	41.4368	1.57243	0.436348	coll_uni	white	7	within	1.57702	447.896	0	1	1	3.5	0	1	6.71058	0.987771	0.98071	0.994882
354	41.4468	1.57243	0.436348	coll_uni	white	7	within	1.57702	447.896	0	1	1	3.5	0	1	6.71058	0.987736	0.980656	0.994868
355	41.4568	1.57243	0.436348	coll_uni	white	7	within	1.57702	447.896	0	1	1	3.5	0	1	6.71058	0.987702	0.980601	0.994853
356	41.4668	1.57243	0.436348	coll_uni	white	7	within	1.57702	447.896	0	1	1	3.5	0	1	6.71058	0.987667	0.980547	0.994839
357	41.4768	1.57243	0.436348	coll_uni	white	7	within	1.57702	447.896	0	1	1	3.5	0	1	6.71058	0.987633	0.980493	0.994824
358	41.4868	1.57243	0.436348	coll_uni	white	7	within	1.57702	447.896	0	1	1	3.5	0	1	6.71058	0.987598	0.980439	0.99481
359	41.4968	1.57243	0.436348	coll_uni	white	7	within	1.57702	447.896	0	1	1	3.5	0	1	6.71058	0.987564	0.980384	0.994795
360	41.5068	1.57243	0.436348	coll_uni	white	7	within	1.57702	447.896	0	1	1	3.5	0	1	6.71058	0.987529	0.98033	0.994781
361	41.5168	1.57243	0.436348	coll_uni	white	7	within	1.57702	447.896	0	1	1	3.5	0	1	6.71058	0.987495	0.980276	0.994766
362	41.5268	1.57243	0.436348	coll_uni	white	7	within	1.57702	447.896	0	1	1	3.5	0	1	6.71058	0.98746	0.980222	0.994752
363	41.5368	1.57243	0.436348	coll_uni	white	7	within	1.57702	447.896	0	1	1	3.5	0	1	6.71058	0.987426	0.980167	0.994737
364	41.5468	1.57243	0.436348	coll_uni	white	7	within	1.57702	447.896	0	1	1	3.5	0	1	6.71058	0.987391	0.980113	0.994723
365	41.5568	1.57243	0.436348	coll_uni	white	7	within	1.57702	447.896	0	1	1	3.5	0	1	6.71058	0.987357	0.980059	0.994708
366	41.5668	1.57243	0.436348	coll_uni	white	7	within	1.57702	447.896	0	1	1	3.5	0	1	6.71058	0.987322	0.980005	0.994694
367	41.5768	1.57243	0.436348	coll_uni	white	7	within	1.57702	447.896	0	1	1	3.5	0	1	6.71058	0.987287	0.97995	0.994679
368	41.5868	1.57243	0.436348	coll_uni	white	7	within	1.57702	447.896	0	1	1	3.5	0	1	6.71058	0.987253	0.979896	0.994665
369	41.5968	1.57243	0.436348	coll_uni	white	7	within	1.57702	447.896	0	1	1	3.5	0	1	6.71058	0.987218	0.979842	0.99465
370	41.6068	1.57243	0.436348	coll_uni	white	7	within	1.57702	447.896	0	1	1	3.5	0	1	6.71058	0.987184	0.979788	0.994636
371	41.6168	1.57243	0.436348	coll_uni	white	7	within	1.57702	447.896	0	1	1	3.5	0	1	6.71058	0.987149	0.979734	0.994621
372	41.6268	1.57243	0.436348	coll_uni	white	7	within	1.57702	447.896	0	1	1	3.5	0	1	6.71058	0.987115	0.979679	0.994607
373	41.6368	1.57243	0.436348	coll_uni	white	7	within	1.57702	447.896	0	1	1	3.5	0	1	6.71058	0.98708	0.979625	0.994592
374	41.6468	1.57243	0.436348	coll_uni	white	7	within	1.57702	447.896	0	1	1	3.5	0	1	6.71058	0.987046	0.979571	0.994578
375	41.6568	1.57243	0.436348	coll_uni	white	7	within	1.57702	447.896	0	1	1	3.5	0	1	6.71058	0.987011	0.979517	0.994563
376	41.6668	1.57243	0.436348	coll_uni	white	7	within	1.57702	447.896	0	1	1	3.5	0	1	6.71058	0.986977	0.979463	0.994549
377	41.6768	1.57243	0.436348	coll_uni	white	7	within	1.57702	447.896	0	1	1	3.5	0	1	6.71058	0.986942	0.979408	0.994534
378	41.6868	1.57243	0.436348	coll_uni	white	7	within	1.57702	447.896	0	1	1	3.5	0	1	6.71058	0.986908	0.979354	0.99452
379	41.6968	1.57243	0.436348	coll_uni	white	7	within	1.57702	447.896	0	1	1	3.5	0	1	6.71058	0.986873	0.9793	0.994505
380	41.7068	1.57243	0.436348	coll_uni	white	7	within	1.57702	447.896	0	1	1	3.5	0	1	6.71058	0.986839	0.979246	0.994491
381	41.7168	1.57243	0.436348	coll_uni	white	7	within	1.57702	447.896	0	1	1	3.5	0	1	6.71058	0.986804	0.979192	0.994476
382	41.7268	1.57243	0.436348	coll_uni	white	7	within	1.57702	447.896	0	1	1	3.5	0	1	6.71058	0.98677	0.979137	0.994462
383	41.7368	1.57243	0.436348	coll_uni	white	7	within	1.57702	447.896	0	1	1	3.5	0	1	6.71058	0.986735	0.979083	0.994447
384	41.7468	1.57243	0.436348	coll_uni	white	7	within	1.57702	447.896	0	1	1	3.5	0	1	6.71058	0.986701	0.979029	0.994433
385	41.7568	1.57243	0.436348	coll_uni	white	7	within	1.57702	447.896	0	1	1	3.5	0	1	6.71058	0.986666	0.978975	0.994418
386	41.7668	1.57243	0.436348	coll_uni	white	7	within	1.57702	447.896	0	1	1	3.5	0	1	6.71058	0.986632	0.978921	0.994404
387	41.7768	1.57243	0.436348	coll_uni	white	7	within	1.57702	447.896	0	1	1	3.5	0	1	6.71058	0.986597	0.978867	0.994389
388	41.7868	1.57243	0.436348	coll_uni	white	7	within	1.57702	447.896	0	1	1	3.5	0	1	6.71058	0.986563	0.978812	0.994375
389	41.7968	1.57243	0.436348	coll_uni	white	7	within	1.57702	447.896	0	1	1	3.5	0	1	6.71058	0.986529	0.978758	0.99436
390	41.8068	1.57243	0.436348	coll_uni	white	7	within	1.57702	447.896	0	1	1	3.5	0	1	6.71058	0.986494	0.978704	0.994346
391	41.8168	1.57243	0.436348	coll_uni	white	7	within	1.57702	447.896	0	1	1	3.5	0	1	6.71058	0.98646	0.97865	0.994331
392	41.8268	1.57243	0.436348	coll_uni	white	7	within	1.57702	447.896	0	1	1	3.5	0	1	6.71058	0.986425	0.978596	0.994317
393	41.8368	1.57243	0.436348	coll_uni	white	7	within	1.57702	447.896	0	1	1	3.5	0	1	6.71058	0.986391	0.978542	0.994303
394	41.8468	1.57243	0.436348	coll_uni	white	7	within	1.57702	447.896	0	1	1	3.5	0	1	6.71058	0.986356	0.978487	0.994288
395	41.8568	1.57243	0.436348	coll_uni	white	7	within	1.57702	447.896	0	1	1	3.5	0	1	6.71058	0.986322	0.978433	0.994274
396	41.8668	1.57243	0.436348	coll_uni	white	7	within	1.57702	447.896	0	1	1	3.5	0	1	6.71058	0.986287	0.978379	0.994259
397	41.8768	1.57243	0.436348	coll_uni	white	7	within	1.57702	447.896	0	1	1	3.5	0	1	6.71058	0.986253	0.978325	0.994245
398	41.8868	1.57243	0.436348	coll_uni	white	7	within	1.57702	447.896	0	1	1	3.5	0	1	6.71058	0.986218	0.978271	0.99423
399	41.8968	1.57243	0.436348	coll_uni	white	7	within	1.57702	447.896	0	1	1	3.5	0	1	6.71058	0.986184	0.978217	0.994216
400	41.9068	1.57243	0.436348	coll_uni	white	7	within	1.57702	447.896	0	1	1	3.5	0	1	6.71058	0.986149	0.978163	0.994201
401	41.9168	1.57243	0.436348	coll_uni	white	7	within	1.57702	447.896	0	1	1	3.5	0	1	6.71058	0.986115	0.978108	0.994187
402	41.9268	1.57243	0.436348	coll_uni	white	7	within	1.57702	447.896	0	1	1	3.5	0	1	6.71058	0.98608	0.978054	0.994172
403	41.9368	1.57243	0.436348	coll_uni	white	7	within	1.57702	447.896	0	1	1	3.5	0	1	6.71058	0.986046	0.978	0.994158
404	41.9468	1.57243	0.436348	coll_uni	white	7	within	1.57702	447.896	0	1	1	3.5	0	1	6.71058	0.986011	0.977946	0.994143
405	41.9568	1.57243	0.436348	coll_uni	white	7	within	1.57702	447.896	0	1	1	3.5	0	1	6.71058	0.985977	0.977892	0.994129
406	41.9668	1.57243	0.436348	coll_uni	white	7	within	1.57702	447.896	0	1	1	3.5	0	1	6.71058	0.985942	0.977838	0.994114
407	41.9768	1.57243	0.436348	coll_uni	white	7	within	1.57702	447.896	0	1	1	3.5	0	1	6.71058	0.985908	0.977784	0.9941
408	41.9868	1.57243	0.436348	coll_uni	white	7	within	1.57702	447.896	0	1	1	3.5	0	1	6.71058	0.985874	0.97773	0.994085
409	41.9968	1.57243	0.436348	coll_uni	white	7	within	1.57702	447.896	0	1	1	3.5	0	1	6.71058	0.985839	0.977676	0.994071
410	42.0068	1.57243	0.436348	coll_uni	white	7	within	1.57702	447.896	0	1	1	3.5	0	1	6.71058	0.985805	0.977621	0.994056
411	42.0168	1.57243	0.436348	coll_uni	white	7	within	1.57702	447.896	0	1	1	3.5	0	1	6.71058	0.98577	0.977567	0.994042
412	42.0268	1.57243	0.436348	coll_uni	white	7	within	1.57702	447.896	0	1	1	3.5	0	1	6.71058	0.985736	0.977513	0.994027
413	42.0368	1.57243	0.436348	coll_uni	white	7	within	1.57702	447.896	0	1	1	3.5	0	1	6.71058	0.985701	0.977459	0.994013
414	42.0468	1.57243	0.436348	coll_uni	white	7	within	1.57702	447.896	0	1	1	3.5	0	1	6.71058	0.985667	0.977405	0.993998
415	42.0568	1.57243	0.436348	coll_uni	white	7	within	1.57702	447.896	0	1	1	3.5	0	1	6.71058	0.985632	0.977351	0.993984
416	42.0668	1.57243	0.436348	coll_uni	white	7	within	1.57702	447.896	0	1	1	3.5	0	1	6.71058	0.985598	0.977297	0.993969
417	42.0768	1.57243	0.436348	coll_uni	white	7	within	1.57702	447.896	0	1	1	3.5	0	1	6.71058	0.985563	0.977243	0.993955
418	42.0868	1.57243	0.436348	coll_uni	white	7	within	1.57702	447.896	0	1	1	3.5	0	1	6.71058	0.985529	0.977189	0.99394
419	42.0968	1.57243	0.436348	coll_uni	white	7	within	1.57702	447.896	0	1	1	3.5	0	1	6.71058	0.985494	0.977135	0.993926
420	42.1068	1.57243	0.436348	coll_uni	white	7	within	1.57702	447.896	0	1	1	3.5	0	1	6.71058	0.98546	0.977081	0.993911
421	42.1168	1.57243	0.436348	coll_uni	white	7	within	1.57702	447.896	0	1	1	3.5	0	1	6.71058	0.985426	0.977027	0.993897
422	42.1268	1.57243	0.436348	coll_uni	white	7	within	1.57702	447.896	0	1	1	3.5	0	1	6.71058	0.985391	0.976973	0.993882
423	42.1368	1.57243	0.436348	coll_uni	white	7	within	1.57702	447.896	0	1	1	3.5	0	1	6.71058	0.985357	0.976918	0.993868
424	42.1468	1.57243	0.436348	coll_uni	white	7	within	1.57702	447.896	0	1	1	3.5	0	1	6.71058	0.985322	0.976864	0.993853
425	42.1568	1.57243	0.436348	coll_uni	white	7	within	1.57702	447.896	0	1	1	3.5	0	1	6.71058	0.985288	0.97681	0.993839
426	42.1668	1.57243	0.436348	coll_uni	white	7	within	1.57702	447.896	0	1	1	3.5	0	1	6.71058	0.985253	0.976756	0.993824
427	42.1768	1.57243	0.436348	coll_uni	white	7	within	1.57702	447.896	0	1	1	3.5	0	1	6.71058	0.985219	0.976702	0.99381
428	42.1868	1.57243	0.436348	coll_uni	white	7	within	1.57702	447.896	0	1	1	3.5	0	1	6.71058	0.985184	0.976648	0.993795
429	42.1968	1.57243	0.436348	coll_uni	white	7	within	1.57702	447.896	0	1	1	3.5	0	1	6.71058	0.98515	0.976594	0.993781
430	42.2068	1.57243	0.436348	coll_uni	white	7	within	1.57702	447.896	0	1	1	3.5	0	1	6.71058	0.985116	0.97654	0.993766
431	42.2168	1.57243	0.436348	coll_uni	white	7	within	1.57702	447.896	0	1	1	3.5	0	1	6.71058	0.985081	0.976486	0.993752
432	42.2268	1.57243	0.436348	coll_uni	white	7	within	1.57702	447.896	0	1	1	3.5	0	1	6.71058	0.985047	0.976432	0.993737
433	42.2368	1.57243	0.436348	coll_uni	white	7	within	1.57702	447.896	0	1	1	3.5	0	1	6.71058	0.985012	0.976378	0.993723
434	42.2468	1.57243	0.436348	coll_uni	white	7	within	1.57702	447.896	0	1	1	3.5	0	1	6.71058	0.984978	0.976324	0.993708
435	42.2568	1.57243	0.436348	coll_uni	white	7	within	1.57702	447.896	0	1	1	3.5	0	1	6.71058	0.984943	0.97627	0.993694
436	42.2668	1.57243	0.436348	coll_uni	white	7	within	1.57702	447.896	0	1	1	3.5	0	1	6.71058	0.984909	0.976216	0.99368
437	42.2768	1.57243	0.436348	coll_uni	white	7	within	1.57702	447.896	0	1	1	3.5	0	1	6.71058	0.984875	0.976162	0.993665
438	42.2868	1.57243	0.436348	coll_uni	white	7	within	1.57702	447.896	0	1	1	3.5	0	1	6.71058	0.98484	0.976108	0.993651
439	42.2968	1.57243	0.436348	coll_uni	white	7	within	1.57702	447.896	0	1	1	3.5	0	1	6.71058	0.984806	0.976054	0.993636
440	42.3068	1.57243	0.436348	coll_uni	white	7	within	1.57702	447.896	0	1	1	3.5	0	1	6.71058	0.984771	0.976	0.993622
441	42.3168	1.57243	0.436348	coll_uni	white	7	within	1.57702	447.896	0	1	1	3.5	0	1	6.71058	0.984737	0.975946	0.993607
442	42.3268	1.57243	0.436348	coll_uni	white	7	within	1.57702	447.896	0	1	1	3.5	0	1	6.71058	0.984702	0.975892	0.993593
443	42.3368	1.57243	0.436348	coll_uni	white	7	within	1.57702	447.896	0	1	1	3.5	0	1	6.71058	0.984668	0.975838	0.993578
444	42.3468	1.57243	0.436348	coll_uni	white	7	within	1.57702	447.896	0	1	1	3.5	0	1	6.71058	0.984634	0.975784	0.993564
445	42.3568	1.57243	0.436348	coll_uni	white	7	within	1.57702	447.896	0	1	1	3.5	0	1	6.71058	0.984599	0.97573	0.993549
446	42.3668	1.57243	0.436348	coll_uni	white	7	within	1.57702	447.896	0	1	1	3.5	0	1	6.71058	0.984565	0.975676	0.993535
447	42.3768	1.57243	0.436348	coll_uni	white	7	within	1.57702	447.896	0	1	1	3.5	0	1	6.71058	0.98453	0.975622	0.99352
448	42.3868	1.57243	0.436348	coll_uni	white	7	within	1.57702	447.896	0	1	1	3.5	0	1	6.71058	0.984496	0.975568	0.993506
449	42.3968	1.57243	0.436348	coll_uni	white	7	within	1.57702	447.896	0	1	1	3.5	0	1	6.71058	0.984462	0.975514	0.993491
450	42.4068	1.57243	0.436348	coll_uni	white	7	within	1.57702	447.896	0	1	1	3.5	0	1	6.71058	0.984427	0.97546	0.993477
451	42.4168	1.57243	0.436348	coll_uni	white	7	within	1.57702	447.896	0	1	1	3.5	0	1	6.71058	0.984393	0.975406	0.993462
452	42.4268	1.57243	0.436348	coll_uni	white	7	within	1.57702	447.896	0	1	1	3.5	0	1	6.71058	0.984358	0.975352	0.993448
453	42.4368	1.57243	0.436348	coll_uni	white	7	within	1.57702	447.896	0	1	1	3.5	0	1	6.71058	0.984324	0.975298	0.993433
454	42.4468	1.57243	0.436348	coll_uni	white	7	within	1.57702	447.896	0	1	1	3.5	0	1	6.71058	0.984289	0.975244	0.993419
455	42.4568	1.57243	0.436348	coll_uni	white	7	within	1.57702	447.896	0	1	1	3.5	0	1	6.71058	0.984255	0.97519	0.993404
456	42.4668	1.57243	0.436348	coll_uni	white	7	within	1.57702	447.896	0	1	1	3.5	0	1	6.71058	0.984221	0.975136	0.99339
457	42.4768	1.57243	0.436348	coll_uni	white	7	within	1.57702	447.896	0	1	1	3.5	0	1	6.71058	0.984186	0.975082	0.993375
458	42.4868	1.57243	0.436348	coll_uni	white	7	within	1.57702	447.896	0	1	1	3.5	0	1	6.71058	0.984152	0.975028	0.993361
459	42.4968	1.57243	0.436348	coll_uni	white	7	within	1.57702	447.896	0	1	1	3.5	0	1	6.71058	0.984117	0.974974	0.993346
460	42.5068	1.57243	0.436348	coll_uni	white	7	within	1.57702	447.896	0	1	1	3.5	0	1	6.71058	0.984083	0.97492	0.993332
461	42.5168	1.57243	0.436348	coll_uni	white	7	within	1.57702	447.896	0	1	1	3.5	0	1	6.71058	0.984049	0.974866	0.993317
462	42.5268	1.57243	0.436348	coll_uni	white	7	within	1.57702	447.896	0	1	1	3.5	0	1	6.71058	0.984014	0.974812	0.993303
463	42.5368	1.57243	0.436348	coll_uni	white	7	within	1.57702	447.896	0	1	1	3.5	0	1	6.71058	0.98398	0.974758	0.993289
464	42.5468	1.57243	0.436348	coll_uni	white	7	within	1.57702	447.896	0	1	1	3.5	0	1	6.71058	0.983945	0.974705	0.993274
465	42.5568	1.57243	0.436348	coll_uni	white	7	within	1.57702	447.896	0	1	1	3.5	0	1	6.71058	0.983911	0.974651	0.99326
466	42.5668	1.57243	0.436348	coll_uni	white	7	within	1.57702	447.896	0	1	1	3.5	0	1	6.71058	0.983877	0.974597	0.993245
467	42.5768	1.57243	0.436348	coll_uni	white	7	within	1.57702	447.896	0	1	1	3.5	0	1	6.71058	0.983842	0.974543	0.993231
468	42.5868	1.57243	0.436348	coll_uni	white	7	within	1.57702	447.896	0	1	1	3.5	0	1	6.71058	0.983808	0.974489	0.993216
469	42.5968	1.57243	0.436348	coll_uni	white	7	within	1.57702	447.896	0	1	1	3.5	0	1	6.71058	0.983774	0.974435	0.993202
470	42.6068	1.57243	0.436348	coll_uni	white	7	within	1.57702	447.896	0	1	1	3.5	0	1	6.71058	0.983739	0.974381	0.993187
471	42.6168	1.57243	0.436348	coll_uni	white	7	within	1.57702	447.896	0	1	1	3.5	0	1	6.71058	0.983705	0.974327	0.993173
472	42.6268	1.57243	0.436348	coll_uni	white	7	within	1.57702	447.896	0	1	1	3.5	0	1	6.71058	0.98367	0.974273	0.993158
473	42.6368	1.57243	0.436348	coll_uni	white	7	within	1.57702	447.896	0	1	1	3.5	0	1	6.71058	0.983636	0.974219	0.993144
474	42.6468	1.57243	0.436348	coll_uni	white	7	within	1.57702	447.896	0	1	1	3.5	0	1	6.71058	0.983602	0.974165	0.993129
475	42.6568	1.57243	0.436348	coll_uni	white	7	within	1.57702	447.896	0	1	1	3.5	0	1	6.71058	0.983567	0.974111	0.993115
476	42.6668	1.57243	0.436348	coll_uni	white	7	within	1.57702	447.896	0	1	1	3.5	0	1	6.71058	0.983533	0.974058	0.9931
477	42.6768	1.57243	0.436348	coll_uni	white	7	within	1.57702	447.896	0	1	1	3.5	0	1	6.71058	0.983498	0.974004	0.993086
478	42.6868	1.57243	0.436348	coll_uni	white	7	within	1.57702	447.896	0	1	1	3.5	0	1	6.71058	0.983464	0.97395	0.993071
479	42.6968	1.57243	0.436348	coll_uni	white	7	within	1.57702	447.896	0	1	1	3.5	0	1	6.71058	0.98343	0.973896	0.993057
480	42.7068	1.57243	0.436348	coll_uni	white	7	within	1.57702	447.896	0	1	1	3.5	0	1	6.71058	0.983395	0.973842	0.993042
481	42.7168	1.57243	0.436348	coll_uni	white	7	within	1.57702	447.896	0	1	1	3.5	0	1	6.71058	0.983361	0.973788	0.993028
482	42.7268	1.57243	0.436348	coll_uni	white	7	within	1.57702	447.896	0	1	1	3.5	0	1	6.71058	0.983327	0.973734	0.993013
483	42.7368	1.57243	0.436348	coll_uni	white	7	within	1.57702	447.896	0	1	1	3.5	0	1	6.71058	0.983292	0.97368	0.992999
484	42.7468	1.57243	0.436348	coll_uni	white	7	within	1.57702	447.896	0	1	1	3.5	0	1	6.71058	0.983258	0.973626	0.992985
485	42.7568	1.57243	0.436348	coll_uni	white	7	within	1.57702	447.896	0	1	1	3.5	0	1	6.71058	0.983223	0.973573	0.99297
486	42.7668	1.57243	0.436348	coll_uni	white	7	within	1.57702	447.896	0	1	1	3.5	0	1	6.71058	0.983189	0.973519	0.992956
487	42.7768	1.57243	0.436348	coll_uni	white	7	within	1.57702	447.896	0	1	1	3.5	0	1	6.71058	0.983155	0.973465	0.992941
488	42.7868	1.57243	0.436348	coll_uni	white	7	within	1.57702	447.896	0	1	1	3.5	0	1	6.71058	0.98312	0.973411	0.992927
489	42.7968	1.57243	0.436348	coll_uni	white	7	within	1.57702	447.896	0	1	1	3.5	0	1	6.71058	0.983086	0.973357	0.992912
490	42.8068	1.57243	0.436348	coll_uni	white	7	within	1.57702	447.896	0	1	1	3.5	0	1	6.71058	0.983052	0.973303	0.992898
491	42.8168	1.57243	0.436348	coll_uni	white	7	within	1.57702	447.896	0	1	1	3.5	0	1	6.71058	0.983017	0.973249	0.992883
492	42.8268	1.57243	0.436348	coll_uni	white	7	within	1.57702	447.896	0	1	1	3.5	0	1	6.71058	0.982983	0.973195	0.992869
493	42.8368	1.57243	0.436348	coll_uni	white	7	within	1.57702	447.896	0	1	1	3.5	0	1	6.71058	0.982949	0.973142	0.992854
494	42.8468	1.57243	0.436348	coll_uni	white	7	within	1.57702	447.896	0	1	1	3.5	0	1	6.71058	0.982914	0.973088	0.99284
495	42.8568	1.57243	0.436348	coll_uni	white	7	within	1.57702	447.896	0	1	1	3.5	0	1	6.71058	0.98288	0.973034	0.992825
496	42.8668	1.57243	0.436348	coll_uni	white	7	within	1.57702	447.896	0	1	1	3.5	0	1	6.71058	0.982845	0.97298	0.992811
497	42.8768	1.57243	0.436348	coll_uni	white	7	within	1.57702	447.896	0	1	1	3.5	0	1	6.71058	0.982811	0.972926	0.992796
498	42.8868	1.57243	0.436348	coll_uni	white	7	within	1.57702	447.896	0	1	1	3.5	0	1	6.71058	0.982777	0.972872	0.992782
499	42.8968	1.57243	0.436348	coll_uni	white	7	within	1.57702	447.896	0	1	1	3.5	0	1	6.71058	0.982742	0.972819	0.992767
500	42.9068	1.57243	0.436348	coll_uni	white	7	within	1.57702	447.896	0	1	1	3.5	0	1	6.71058	0.982708	0.972765	0.992753
501	42.9168	1.57243	0.436348	coll_uni	white	7	within	1.57702	447.896	0	1	1	3.5	0	1	6.71058	0.982674	0.972711	0.992739
502	42.9268	1.57243	0.436348	coll_uni	white	7	within	1.57702	447.896	0	1	1	3.5	0	1	6.71058	0.982639	0.972657	0.992724
503	42.9368	1.57243	0.436348	coll_uni	white	7	within	1.57702	447.896	0	1	1	3.5	0	1	6.71058	0.982605	0.972603	0.99271
504	42.9468	1.57243	0.436348	coll_uni	white	7	within	1.57702	447.896	0	1	1	3.5	0	1	6.71058	0.982571	0.972549	0.992695
505	42.9568	1.57243	0.436348	coll_uni	white	7	within	1.57702	447.896	0	1	1	3.5	0	1	6.71058	0.982536	0.972496	0.992681
506	42.9668	1.57243	0.436348	coll_uni	white	7	within	1.57702	447.896	0	1	1	3.5	0	1	6.71058	0.982502	0.972442	0.992666
507	42.9768	1.57243	0.436348	coll_uni	white	7	within	1.57702	447.896	0	1	1	3.5	0	1	6.71058	0.982468	0.972388	0.992652
508	42.9868	1.57243	0.436348	coll_uni	white	7	within	1.57702	447.896	0	1	1	3.5	0	1	6.71058	0.982433	0.972334	0.992637
509	42.9968	1.57243	0.436348	coll_uni	white	7	within	1.57702	447.896	0	1	1	3.5	0	1	6.71058	0.982399	0.97228	0.992623
510	43.0068	1.57243	0.436348	coll_uni	white	7	within	1.57702	447.896	0	1	1	3.5	0	1	6.71058	0.982365	0.972227	0.992608
511	43.0168	1.57243	0.436348	coll_uni	white	7	within	1.57702	447.896	0	1	1	3.5	0	1	6.71058	0.98233	0.972173	0.992594
512	43.0268	1.57243	0.436348	coll_uni	white	7	within	1.57702	447.896	0	1	1	3.5	0	1	6.71058	0.982296	0.972119	0.992579
513	43.0368	1.57243	0.436348	coll_uni	white	7	within	1.57702	447.896	0	1	1	3.5	0	1	6.71058	0.982262	0.972065	0.992565
514	43.0468	1.57243	0.436348	coll_uni	white	7	within	1.57702	447.896	0	1	1	3.5	0	1	6.71058	0.982227	0.972011	0.99255
515	43.0568	1.57243	0.436348	coll_uni	white	7	within	1.57702	447.896	0	1	1	3.5	0	1	6.71058	0.982193	0.971958	0.992536
516	43.0668	1.57243	0.436348	coll_uni	white	7	within	1.57702	447.896	0	1	1	3.5	0	1	6.71058	0.982159	0.971904	0.992521
517	43.0768	1.57243	0.436348	coll_uni	white	7	within	1.57702	447.896	0	1	1	3.5	0	1	6.71058	0.982124	0.97185	0.992507
518	43.0868	1.57243	0.436348	coll_uni	white	7	within	1.57702	447.896	0	1	1	3.5	0	1	6.71058	0.98209	0.971796	0.992493
519	43.0968	1.57243	0.436348	coll_uni	white	7	within	1.57702	447.896	0	1	1	3.5	0	1	6.71058	0.982056	0.971743	0.992478
520	43.1068	1.57243	0.436348	coll_uni	white	7	within	1.57702	447.896	0	1	1	3.5	0	1	6.71058	0.982021	0.971689	0.992464
521	43.1168	1.57243	0.436348	coll_uni	white	7	within	1.57702	447.896	0	1	1	3.5	0	1	6.71058	0.981987	0.971635	0.992449
522	43.1268	1.57243	0.436348	coll_uni	white	7	within	1.57702	447.896	0	1	1	3.5	0	1	6.71058	0.981953	0.971581	0.992435
523	43.1368	1.57243	0.436348	coll_uni	white	7	within	1.57702	447.896	0	1	1	3.5	0	1	6.71058	0.981918	0.971527	0.99242
524	43.1468	1.57243	0.436348	coll_uni	white	7	within	1.57702	447.896	0	1	1	3.5	0	1	6.71058	0.981884	0.971474	0.992406
525	43.1568	1.57243	0.436348	coll_uni	white	7	within	1.57702	447.896	0	1	1	3.5	0	1	6.71058	0.98185	0.97142	0.992391
526	43.1668	1.57243	0.436348	coll_uni	white	7	within	1.57702	447.896	0	1	1	3.5	0	1	6.71058	0.981815	0.971366	0.992377
527	43.1768	1.57243	0.436348	coll_uni	white	7	within	1.57702	447.896	0	1	1	3.5	0	1	6.71058	0.981781	0.971312	0.992362
528	43.1868	1.57243	0.436348	coll_uni	white	7	within	1.57702	447.896	0	1	1	3.5	0	1	6.71058	0.981747	0.971259	0.992348
529	43.1968	1.57243	0.436348	coll_uni	white	7	within	1.57702	447.896	0	1	1	3.5	0	1	6.71058	0.981712	0.971205	0.992333
530	43.2068	1.57243	0.436348	coll_uni	white	7	within	1.57702	447.896	0	1	1	3.5	0	1	6.71058	0.981678	0.971151	0.992319
531	43.2168	1.57243	0.436348	coll_uni	white	7	within	1.57702	447.896	0	1	1	3.5	0	1	6.71058	0.981644	0.971097	0.992304
532	43.2268	1.57243	0.436348	coll_uni	white	7	within	1.57702	447.896	0	1	1	3.5	0	1	6.71058	0.981609	0.971044	0.99229
533	43.2368	1.57243	0.436348	coll_uni	white	7	within	1.57702	447.896	0	1	1	3.5	0	1	6.71058	0.981575	0.97099	0.992276
534	43.2468	1.57243	0.436348	coll_uni	white	7	within	1.57702	447.896	0	1	1	3.5	0	1	6.71058	0.981541	0.970936	0.992261
535	43.2568	1.57243	0.436348	coll_uni	white	7	within	1.57702	447.896	0	1	1	3.5	0	1	6.71058	0.981506	0.970883	0.992247
536	43.2668	1.57243	0.436348	coll_uni	white	7	within	1.57702	447.896	0	1	1	3.5	0	1	6.71058	0.981472	0.970829	0.992232
537	43.2768	1.57243	0.436348	coll_uni	white	7	within	1.57702	447.896	0	1	1	3.5	0	1	6.71058	0.981438	0.970775	0.992218
538	43.2868	1.57243	0.436348	coll_uni	white	7	within	1.57702	447.896	0	1	1	3.5	0	1	6.71058	0.981404	0.970721	0.992203
539	43.2968	1.57243	0.436348	coll_uni	white	7	within	1.57702	447.896	0	1	1	3.5	0	1	6.71058	0.981369	0.970668	0.992189
540	43.3068	1.57243	0.436348	coll_uni	white	7	within	1.57702	447.896	0	1	1	3.5	0	1	6.71058	0.981335	0.970614	0.992174
541	43.3168	1.57243	0.436348	coll_uni	white	7	within	1.57702	447.896	0	1	1	3.5	0	1	6.71058	0.981301	0.97056	0.99216
542	43.3268	1.57243	0.436348	coll_uni	white	7	within	1.57702	447.896	0	1	1	3.5	0	1	6.71058	0.981266	0.970507	0.992145
543	43.3368	1.57243	0.436348	coll_uni	white	7	within	1.57702	447.896	0	1	1	3.5	0	1	6.71058	0.981232	0.970453	0.992131
544	43.3468	1.57243	0.436348	coll_uni	white	7	within	1.57702	447.896	0	1	1	3.5	0	1	6.71058	0.981198	0.970399	0.992116
545	43.3568	1.57243	0.436348	coll_uni	white	7	within	1.57702	447.896	0	1	1	3.5	0	1	6.71058	0.981163	0.970345	0.992102
546	43.3668	1.57243	0.436348	coll_uni	white	7	within	1.57702	447.896	0	1	1	3.5	0	1	6.71058	0.981129	0.970292	0.992088
547	43.3768	1.57243	0.436348	coll_uni	white	7	within	1.57702	447.896	0	1	1	3.5	0	1	6.71058	0.981095	0.970238	0.992073
548	43.3868	1.57243	0.436348	coll_uni	white	7	within	1.57702	447.896	0	1	1	3.5	0	1	6.71058	0.981061	0.970184	0.992059
549	43.3968	1.57243	0.436348	coll_uni	white	7	within	1.57702	447.896	0	1	1	3.5	0	1	6.71058	0.981026	0.970131	0.992044
550	43.4068	1.57243	0.436348	coll_uni	white	7	within	1.57702	447.896	0	1	1	3.5	0	1	6.71058	0.980992	0.970077	0.99203
551	43.4168	1.57243	0.436348	coll_uni	white	7	within	1.57702	447.896	0	1	1	3.5	0	1	6.71058	0.980958	0.970023	0.992015
552	43.4268	1.57243	0.436348	coll_uni	white	7	within	1.57702	447.896	0	1	1	3.5	0	1	6.71058	0.980923	0.96997	0.992001
553	43.4368	1.57243	0.436348	coll_uni	white	7	within	1.57702	447.896	0	1	1	3.5	0	1	6.71058	0.980889	0.969916	0.991986
554	43.4468	1.57243	0.436348	coll_uni	white	7	within	1.57702	447.896	0	1	1	3.5	0	1	6.71058	0.980855	0.969862	0.991972
555	43.4568	1.57243	0.436348	coll_uni	white	7	within	1.57702	447.896	0	1	1	3.5	0	1	6.71058	0.980821	0.969809	0.991957
556	43.4668	1.57243	0.436348	coll_uni	white	7	within	1.57702	447.896	0	1	1	3.5	0	1	6.71058	0.980786	0.969755	0.991943
557	43.4768	1.57243	0.436348	coll_uni	white	7	within	1.57702	447.896	0	1	1	3.5	0	1	6.71058	0.980752	0.969701	0.991929
558	43.4868	1.57243	0.436348	coll_uni	white	7	within	1.57702	447.896	0	1	1	3.5	0	1	6.71058	0.980718	0.969648	0.991914
559	43.4968	1.57243	0.436348	coll_uni	white	7	within	1.57702	447.896	0	1	1	3.5	0	1	6.71058	0.980683	0.969594	0.9919
560	43.5068	1.57243	0.436348	coll_uni	white	7	within	1.57702	447.896	0	1	1	3.5	0	1	6.71058	0.980649	0.96954	0.991885
561	43.5168	1.57243	0.436348	coll_uni	white	7	within	1.57702	447.896	0	1	1	3.5	0	1	6.71058	0.980615	0.969487	0.991871
562	43.5268	1.57243	0.436348	coll_uni	white	7	within	1.57702	447.896	0	1	1	3.5	0	1	6.71058	0.980581	0.969433	0.991856
563	43.5368	1.57243	0.436348	coll_uni	white	7	within	1.57702	447.896	0	1	1	3.5	0	1	6.71058	0.980546	0.969379	0.991842
564	43.5468	1.57243	0.436348	coll_uni	white	7	within	1.57702	447.896	0	1	1	3.5	0	1	6.71058	0.980512	0.969326	0.991827
565	43.5568	1.57243	0.436348	coll_uni	white	7	within	1.57702	447.896	0	1	1	3.5	0	1	6.71058	0.980478	0.969272	0.991813
566	43.5668	1.57243	0.436348	coll_uni	white	7	within	1.57702	447.896	0	1	1	3.5	0	1	6.71058	0.980443	0.969218	0.991798
567	43.5768	1.57243	0.436348	coll_uni	white	7	within	1.57702	447.896	0	1	1	3.5	0	1	6.71058	0.980409	0.969165	0.991784
568	43.5868	1.57243	0.436348	coll_uni	white	7	within	1.57702	447.896	0	1	1	3.5	0	1	6.71058	0.980375	0.969111	0.991769
569	43.5968	1.57243	0.436348	coll_uni	white	7	within	1.57702	447.896	0	1	1	3.5	0	1	6.71058	0.980341	0.969058	0.991755
570	43.6068	1.57243	0.436348	coll_uni	white	7	within	1.57702	447.896	0	1	1	3.5	0	1	6.71058	0.980306	0.969004	0.991741
571	43.6168	1.57243	0.436348	coll_uni	white	7	within	1.57702	447.896	0	1	1	3.5	0	1	6.71058	0.980272	0.96895	0.991726
572	43.6268	1.57243	0.436348	coll_uni	white	7	within	1.57702	447.896	0	1	1	3.5	0	1	6.71058	0.980238	0.968897	0.991712
573	43.6368	1.57243	0.436348	coll_uni	white	7	within	1.57702	447.896	0	1	1	3.5	0	1	6.71058	0.980204	0.968843	0.991697
574	43.6468	1.57243	0.436348	coll_uni	white	7	within	1.57702	447.896	0	1	1	3.5	0	1	6.71058	0.980169	0.968789	0.991683
575	43.6568	1.57243	0.436348	coll_uni	white	7	within	1.57702	447.896	0	1	1	3.5	0	1	6.71058	0.980135	0.968736	0.991668
576	43.6668	1.57243	0.436348	coll_uni	white	7	within	1.57702	447.896	0	1	1	3.5	0	1	6.71058	0.980101	0.968682	0.991654
577	43.6768	1.57243	0.436348	coll_uni	white	7	within	1.57702	447.896	0	1	1	3.5	0	1	6.71058	0.980067	0.968629	0.991639
578	43.6868	1.57243	0.436348	coll_uni	white	7	within	1.57702	447.896	0	1	1	3.5	0	1	6.71058	0.980032	0.968575	0.991625
579	43.6968	1.57243	0.436348	coll_uni	white	7	within	1.57702	447.896	0	1	1	3.5	0	1	6.71058	0.979998	0.968521	0.99161
580	43.7068	1.57243	0.436348	coll_uni	white	7	within	1.57702	447.896	0	1	1	3.5	0	1	6.71058	0.979964	0.968468	0.991596
581	43.7168	1.57243	0.436348	coll_uni	white	7	within	1.57702	447.896	0	1	1	3.5	0	1	6.71058	0.979929	0.968414	0.991582
582	43.7268	1.57243	0.436348	coll_uni	white	7	within	1.57702	447.896	0	1	1	3.5	0	1	6.71058	0.979895	0.968361	0.991567
583	43.7368	1.57243	0.436348	coll_uni	white	7	within	1.57702	447.896	0	1	1	3.5	0	1	6.71058	0.979861	0.968307	0.991553
584	43.7468	1.57243	0.436348	coll_uni	white	7	within	1.57702	447.896	0	1	1	3.5	0	1	6.71058	0.979827	0.968254	0.991538
585	43.7568	1.57243	0.436348	coll_uni	white	7	within	1.57702	447.896	0	1	1	3.5	0	1	6.71058	0.979792	0.9682	0.991524
586	43.7668	1.57243	0.436348	coll_uni	white	7	within	1.57702	447.896	0	1	1	3.5	0	1	6.71058	0.979758	0.968146	0.991509
587	43.7768	1.57243	0.436348	coll_uni	white	7	within	1.57702	447.896	0	1	1	3.5	0	1	6.71058	0.979724	0.968093	0.991495
588	43.7868	1.57243	0.436348	coll_uni	white	7	within	1.57702	447.896	0	1	1	3.5	0	1	6.71058	0.97969	0.968039	0.99148
589	43.7968	1.57243	0.436348	coll_uni	white	7	within	1.57702	447.896	0	1	1	3.5	0	1	6.71058	0.979655	0.967986	0.991466
590	43.8068	1.57243	0.436348	coll_uni	white	7	within	1.57702	447.896	0	1	1	3.5	0	1	6.71058	0.979621	0.967932	0.991452
591	43.8168	1.57243	0.436348	coll_uni	white	7	within	1.57702	447.896	0	1	1	3.5	0	1	6.71058	0.979587	0.967879	0.991437
592	43.8268	1.57243	0.436348	coll_uni	white	7	within	1.57702	447.896	0	1	1	3.5	0	1	6.71058	0.979553	0.967825	0.991423
593	43.8368	1.57243	0.436348	coll_uni	white	7	within	1.57702	447.896	0	1	1	3.5	0	1	6.71058	0.979519	0.967771	0.991408
594	43.8468	1.57243	0.436348	coll_uni	white	7	within	1.57702	447.896	0	1	1	3.5	0	1	6.71058	0.979484	0.967718	0.991394
595	43.8568	1.57243	0.436348	coll_uni	white	7	within	1.57702	447.896	0	1	1	3.5	0	1	6.71058	0.97945	0.967664	0.991379
596	43.8668	1.57243	0.436348	coll_uni	white	7	within	1.57702	447.896	0	1	1	3.5	0	1	6.71058	0.979416	0.967611	0.991365
597	43.8768	1.57243	0.436348	coll_uni	white	7	within	1.57702	447.896	0	1	1	3.5	0	1	6.71058	0.979382	0.967557	0.99135
598	43.8868	1.57243	0.436348	coll_uni	white	7	within	1.57702	447.896	0	1	1	3.5	0	1	6.71058	0.979347	0.967504	0.991336
599	43.8968	1.57243	0.436348	coll_uni	white	7	within	1.57702	447.896	0	1	1	3.5	0	1	6.71058	0.979313	0.96745	0.991321
600	43.9068	1.57243	0.436348	coll_uni	white	7	within	1.57702	447.896	0	1	1	3.5	0	1	6.71058	0.979279	0.967397	0.991307
601	43.9168	1.57243	0.436348	coll_uni	white	7	within	1.57702	447.896	0	1	1	3.5	0	1	6.71058	0.979245	0.967343	0.991293
602	43.9268	1.57243	0.436348	coll_uni	white	7	within	1.57702	447.896	0	1	1	3.5	0	1	6.71058	0.97921	0.96729	0.991278
603	43.9368	1.57243	0.436348	coll_uni	white	7	within	1.57702	447.896	0	1	1	3.5	0	1	6.71058	0.979176	0.967236	0.991264
604	43.9468	1.57243	0.436348	coll_uni	white	7	within	1.57702	447.896	0	1	1	3.5	0	1	6.71058	0.979142	0.967183	0.991249
605	43.9568	1.57243	0.436348	coll_uni	white	7	within	1.57702	447.896	0	1	1	3.5	0	1	6.71058	0.979108	0.967129	0.991235
606	43.9668	1.57243	0.436348	coll_uni	white	7	within	1.57702	447.896	0	1	1	3.5	0	1	6.71058	0.979073	0.967076	0.99122
607	43.9768	1.57243	0.436348	coll_uni	white	7	within	1.57702	447.896	0	1	1	3.5	0	1	6.71058	0.979039	0.967022	0.991206
608	43.9868	1.57243	0.436348	coll_uni	white	7	within	1.57702	447.896	0	1	1	3.5	0	1	6.71058	0.979005	0.966968	0.991191
609	43.9968	1.57243	0.436348	coll_uni	white	7	within	1.57702	447.896	0	1	1	3.5	0	1	6.71058	0.978971	0.966915	0.991177
610	44.0068	1.57243	0.436348	coll_uni	white	7	within	1.57702	447.896	0	1	1	3.5	0	1	6.71058	0.978937	0.966861	0.991163
611	44.0168	1.57243	0.436348	coll_uni	white	7	within	1.57702	447.896	0	1	1	3.5	0	1	6.71058	0.978902	0.966808	0.991148
612	44.0268	1.57243	0.436348	coll_uni	white	7	within	1.57702	447.896	0	1	1	3.5	0	1	6.71058	0.978868	0.966754	0.991134
613	44.0368	1.57243	0.436348	coll_uni	white	7	within	1.57702	447.896	0	1	1	3.5	0	1	6.71058	0.978834	0.966701	0.991119
614	44.0468	1.57243	0.436348	coll_uni	white	7	within	1.57702	447.896	0	1	1	3.5	0	1	6.71058	0.9788	0.966647	0.991105
615	44.0568	1.57243	0.436348	coll_uni	white	7	within	1.57702	447.896	0	1	1	3.5	0	1	6.71058	0.978766	0.966594	0.99109
616	44.0668	1.57243	0.436348	coll_uni	white	7	within	1.57702	447.896	0	1	1	3.5	0	1	6.71058	0.978731	0.966541	0.991076
617	44.0768	1.57243	0.436348	coll_uni	white	7	within	1.57702	447.896	0	1	1	3.5	0	1	6.71058	0.978697	0.966487	0.991061
618	44.0868	1.57243	0.436348	coll_uni	white	7	within	1.57702	447.896	0	1	1	3.5	0	1	6.71058	0.978663	0.966434	0.991047
619	44.0968	1.57243	0.436348	coll_uni	white	7	within	1.57702	447.896	0	1	1	3.5	0	1	6.71058	0.978629	0.96638	0.991032
620	44.1068	1.57243	0.436348	coll_uni	white	7	within	1.57702	447.896	0	1	1	3.5	0	1	6.71058	0.978594	0.966327	0.991018
621	44.1168	1.57243	0.436348	coll_uni	white	7	within	1.57702	447.896	0	1	1	3.5	0	1	6.71058	0.97856	0.966273	0.991004
622	44.1268	1.57243	0.436348	coll_uni	white	7	within	1.57702	447.896	0	1	1	3.5	0	1	6.71058	0.978526	0.96622	0.990989
623	44.1368	1.57243	0.436348	coll_uni	white	7	within	1.57702	447.896	0	1	1	3.5	0	1	6.71058	0.978492	0.966166	0.990975
624	44.1468	1.57243	0.436348	coll_uni	white	7	within	1.57702	447.896	0	1	1	3.5	0	1	6.71058	0.978458	0.966113	0.99096
625	44.1568	1.57243	0.436348	coll_uni	white	7	within	1.57702	447.896	0	1	1	3.5	0	1	6.71058	0.978423	0.966059	0.990946
626	44.1668	1.57243	0.436348	coll_uni	white	7	within	1.57702	447.896	0	1	1	3.5	0	1	6.71058	0.978389	0.966006	0.990931
627	44.1768	1.57243	0.436348	coll_uni	white	7	within	1.57702	447.896	0	1	1	3.5	0	1	6.71058	0.978355	0.965952	0.990917
628	44.1868	1.57243	0.436348	coll_uni	white	7	within	1.57702	447.896	0	1	1	3.5	0	1	6.71058	0.978321	0.965899	0.990903
629	44.1968	1.57243	0.436348	coll_uni	white	7	within	1.57702	447.896	0	1	1	3.5	0	1	6.71058	0.978287	0.965845	0.990888
630	44.2068	1.57243	0.436348	coll_uni	white	7	within	1.57702	447.896	0	1	1	3.5	0	1	6.71058	0.978252	0.965792	0.990874
631	44.2168	1.57243	0.436348	coll_uni	white	7	within	1.57702	447.896	0	1	1	3.5	0	1	6.71058	0.978218	0.965739	0.990859
632	44.2268	1.57243	0.436348	coll_uni	white	7	within	1.57702	447.896	0	1	1	3.5	0	1	6.71058	0.978184	0.965685	0.990845
633	44.2368	1.57243	0.436348	coll_uni	white	7	within	1.57702	447.896	0	1	1	3.5	0	1	6.71058	0.97815	0.965632	0.99083
634	44.2468	1.57243	0.436348	coll_uni	white	7	within	1.57702	447.896	0	1	1	3.5	0	1	6.71058	0.978116	0.965578	0.990816
635	44.2568	1.57243	0.436348	coll_uni	white	7	within	1.57702	447.896	0	1	1	3.5	0	1	6.71058	0.978081	0.965525	0.990801
636	44.2668	1.57243	0.436348	coll_uni	white	7	within	1.57702	447.896	0	1	1	3.5	0	1	6.71058	0.978047	0.965471	0.990787
637	44.2768	1.57243	0.436348	coll_uni	white	7	within	1.57702	447.896	0	1	1	3.5	0	1	6.71058	0.978013	0.965418	0.990773
638	44.2868	1.57243	0.436348	coll_uni	white	7	within	1.57702	447.896	0	1	1	3.5	0	1	6.71058	0.977979	0.965365	0.990758
639	44.2968	1.57243	0.436348	coll_uni	white	7	within	1.57702	447.896	0	1	1	3.5	0	1	6.71058	0.977945	0.965311	0.990744
640	44.3068	1.57243	0.436348	coll_uni	white	7	within	1.57702	447.896	0	1	1	3.5	0	1	6.71058	0.977911	0.965258	0.990729
641	44.3168	1.57243	0.436348	coll_uni	white	7	within	1.57702	447.896	0	1	1	3.5	0	1	6.71058	0.977876	0.965204	0.990715
642	44.3268	1.57243	0.436348	coll_uni	white	7	within	1.57702	447.896	0	1	1	3.5	0	1	6.71058	0.977842	0.965151	0.9907
643	44.3368	1.57243	0.436348	coll_uni	white	7	within	1.57702	447.896	0	1	1	3.5	0	1	6.71058	0.977808	0.965097	0.990686
644	44.3468	1.57243	0.436348	coll_uni	white	7	within	1.57702	447.896	0	1	1	3.5	0	1	6.71058	0.977774	0.965044	0.990671
645	44.3568	1.57243	0.436348	coll_uni	white	7	within	1.57702	447.896	0	1	1	3.5	0	1	6.71058	0.97774	0.964991	0.990657
646	44.3668	1.57243	0.436348	coll_uni	white	7	within	1.57702	447.896	0	1	1	3.5	0	1	6.71058	0.977705	0.964937	0.990643
647	44.3768	1.57243	0.436348	coll_uni	white	7	within	1.57702	447.896	0	1	1	3.5	0	1	6.71058	0.977671	0.964884	0.990628
648	44.3868	1.57243	0.436348	coll_uni	white	7	within	1.57702	447.896	0	1	1	3.5	0	1	6.71058	0.977637	0.964831	0.990614
649	44.3968	1.57243	0.436348	coll_uni	white	7	within	1.57702	447.896	0	1	1	3.5	0	1	6.71058	0.977603	0.964777	0.990599
650	44.4068	1.57243	0.436348	coll_uni	white	7	within	1.57702	447.896	0	1	1	3.5	0	1	6.71058	0.977569	0.964724	0.990585
651	44.4168	1.57243	0.436348	coll_uni	white	7	within	1.57702	447.896	0	1	1	3.5	0	1	6.71058	0.977535	0.96467	0.99057
652	44.4268	1.57243	0.436348	coll_uni	white	7	within	1.57702	447.896	0	1	1	3.5	0	1	6.71058	0.9775	0.964617	0.990556
653	44.4368	1.57243	0.436348	coll_uni	white	7	within	1.57702	447.896	0	1	1	3.5	0	1	6.71058	0.977466	0.964564	0.990541
654	44.4468	1.57243	0.436348	coll_uni	white	7	within	1.57702	447.896	0	1	1	3.5	0	1	6.71058	0.977432	0.96451	0.990527
655	44.4568	1.57243	0.436348	coll_uni	white	7	within	1.57702	447.896	0	1	1	3.5	0	1	6.71058	0.977398	0.964457	0.990513
656	44.4668	1.57243	0.436348	coll_uni	white	7	within	1.57702	447.896	0	1	1	3.5	0	1	6.71058	0.977364	0.964403	0.990498
657	44.4768	1.57243	0.436348	coll_uni	white	7	within	1.57702	447.896	0	1	1	3.5	0	1	6.71058	0.97733	0.96435	0.990484
658	44.4868	1.57243	0.436348	coll_uni	white	7	within	1.57702	447.896	0	1	1	3.5	0	1	6.71058	0.977295	0.964297	0.990469
659	44.4968	1.57243	0.436348	coll_uni	white	7	within	1.57702	447.896	0	1	1	3.5	0	1	6.71058	0.977261	0.964243	0.990455
660	44.5068	1.57243	0.436348	coll_uni	white	7	within	1.57702	447.896	0	1	1	3.5	0	1	6.71058	0.977227	0.96419	0.99044
661	44.5168	1.57243	0.436348	coll_uni	white	7	within	1.57702	447.896	0	1	1	3.5	0	1	6.71058	0.977193	0.964137	0.990426
662	44.5268	1.57243	0.436348	coll_uni	white	7	within	1.57702	447.896	0	1	1	3.5	0	1	6.71058	0.977159	0.964083	0.990412
663	44.5368	1.57243	0.436348	coll_uni	white	7	within	1.57702	447.896	0	1	1	3.5	0	1	6.71058	0.977125	0.96403	0.990397
664	44.5468	1.57243	0.436348	coll_uni	white	7	within	1.57702	447.896	0	1	1	3.5	0	1	6.71058	0.97709	0.963977	0.990383
665	44.5568	1.57243	0.436348	coll_uni	white	7	within	1.57702	447.896	0	1	1	3.5	0	1	6.71058	0.977056	0.963923	0.990368
666	44.5668	1.57243	0.436348	coll_uni	white	7	within	1.57702	447.896	0	1	1	3.5	0	1	6.71058	0.977022	0.96387	0.990354
667	44.5768	1.57243	0.436348	coll_uni	white	7	within	1.57702	447.896	0	1	1	3.5	0	1	6.71058	0.976988	0.963817	0.990339
668	44.5868	1.57243	0.436348	coll_uni	white	7	within	1.57702	447.896	0	1	1	3.5	0	1	6.71058	0.976954	0.963763	0.990325
669	44.5968	1.57243	0.436348	coll_uni	white	7	within	1.57702	447.896	0	1	1	3.5	0	1	6.71058	0.97692	0.96371	0.99031
670	44.6068	1.57243	0.436348	coll_uni	white	7	within	1.57702	447.896	0	1	1	3.5	0	1	6.71058	0.976886	0.963657	0.990296
671	44.6168	1.57243	0.436348	coll_uni	white	7	within	1.57702	447.896	0	1	1	3.5	0	1	6.71058	0.976851	0.963603	0.990282
672	44.6268	1.57243	0.436348	coll_uni	white	7	within	1.57702	447.896	0	1	1	3.5	0	1	6.71058	0.976817	0.96355	0.990267
673	44.6368	1.57243	0.436348	coll_uni	white	7	within	1.57702	447.896	0	1	1	3.5	0	1	6.71058	0.976783	0.963497	0.990253
674	44.6468	1.57243	0.436348	coll_uni	white	7	within	1.57702	447.896	0	1	1	3.5	0	1	6.71058	0.976749	0.963443	0.990238
675	44.6568	1.57243	0.436348	coll_uni	white	7	within	1.57702	447.896	0	1	1	3.5	0	1	6.71058	0.976715	0.96339	0.990224
676	44.6668	1.57243	0.436348	coll_uni	white	7	within	1.57702	447.896	0	1	1	3.5	0	1	6.71058	0.976681	0.963337	0.990209
677	44.6768	1.57243	0.436348	coll_uni	white	7	within	1.57702	447.896	0	1	1	3.5	0	1	6.71058	0.976647	0.963283	0.990195
678	44.6868	1.57243	0.436348	coll_uni	white	7	within	1.57702	447.896	0	1	1	3.5	0	1	6.71058	0.976612	0.96323	0.990181
679	44.6968	1.57243	0.436348	coll_uni	white	7	within	1.57702	447.896	0	1	1	3.5	0	1	6.71058	0.976578	0.963177	0.990166
680	44.7068	1.57243	0.436348	coll_uni	white	7	within	1.57702	447.896	0	1	1	3.5	0	1	6.71058	0.976544	0.963124	0.990152
681	44.7168	1.57243	0.436348	coll_uni	white	7	within	1.57702	447.896	0	1	1	3.5	0	1	6.71058	0.97651	0.96307	0.990137
682	44.7268	1.57243	0.436348	coll_uni	white	7	within	1.57702	447.896	0	1	1	3.5	0	1	6.71058	0.976476	0.963017	0.990123
683	44.7368	1.57243	0.436348	coll_uni	white	7	within	1.57702	447.896	0	1	1	3.5	0	1	6.71058	0.976442	0.962964	0.990108
684	44.7468	1.57243	0.436348	coll_uni	white	7	within	1.57702	447.896	0	1	1	3.5	0	1	6.71058	0.976408	0.96291	0.990094
685	44.7568	1.57243	0.436348	coll_uni	white	7	within	1.57702	447.896	0	1	1	3.5	0	1	6.71058	0.976373	0.962857	0.99008
686	44.7668	1.57243	0.436348	coll_uni	white	7	within	1.57702	447.896	0	1	1	3.5	0	1	6.71058	0.976339	0.962804	0.990065
687	44.7768	1.57243	0.436348	coll_uni	white	7	within	1.57702	447.896	0	1	1	3.5	0	1	6.71058	0.976305	0.962751	0.990051
688	44.7868	1.57243	0.436348	coll_uni	white	7	within	1.57702	447.896	0	1	1	3.5	0	1	6.71058	0.976271	0.962697	0.990036
689	44.7968	1.57243	0.436348	coll_uni	white	7	within	1.57702	447.896	0	1	1	3.5	0	1	6.71058	0.976237	0.962644	0.990022
690	44.8068	1.57243	0.436348	coll_uni	white	7	within	1.57702	447.896	0	1	1	3.5	0	1	6.71058	0.976203	0.962591	0.990007
691	44.8168	1.57243	0.436348	coll_uni	white	7	within	1.57702	447.896	0	1	1	3.5	0	1	6.71058	0.976169	0.962537	0.989993
692	44.8268	1.57243	0.436348	coll_uni	white	7	within	1.57702	447.896	0	1	1	3.5	0	1	6.71058	0.976135	0.962484	0.989979
693	44.8368	1.57243	0.436348	coll_uni	white	7	within	1.57702	447.896	0	1	1	3.5	0	1	6.71058	0.9761	0.962431	0.989964
694	44.8468	1.57243	0.436348	coll_uni	white	7	within	1.57702	447.896	0	1	1	3.5	0	1	6.71058	0.976066	0.962378	0.98995
695	44.8568	1.57243	0.436348	coll_uni	white	7	within	1.57702	447.896	0	1	1	3.5	0	1	6.71058	0.976032	0.962324	0.989935
696	44.8668	1.57243	0.436348	coll_uni	white	7	within	1.57702	447.896	0	1	1	3.5	0	1	6.71058	0.975998	0.962271	0.989921
697	44.8768	1.57243	0.436348	coll_uni	white	7	within	1.57702	447.896	0	1	1	3.5	0	1	6.71058	0.975964	0.962218	0.989906
698	44.8868	1.57243	0.436348	coll_uni	white	7	within	1.57702	447.896	0	1	1	3.5	0	1	6.71058	0.97593	0.962165	0.989892
699	44.8968	1.57243	0.436348	coll_uni	white	7	within	1.57702	447.896	0	1	1	3.5	0	1	6.71058	0.975896	0.962111	0.989878
700	44.9068	1.57243	0.436348	coll_uni	white	7	within	1.57702	447.896	0	1	1	3.5	0	1	6.71058	0.975862	0.962058	0.989863
701	44.9168	1.57243	0.436348	coll_uni	white	7	within	1.57702	447.896	0	1	1	3.5	0	1	6.71058	0.975828	0.962005	0.989849
702	44.9268	1.57243	0.436348	coll_uni	white	7	within	1.57702	447.896	0	1	1	3.5	0	1	6.71058	0.975793	0.961952	0.989834
703	44.9368	1.57243	0.436348	coll_uni	white	7	within	1.57702	447.896	0	1	1	3.5	0	1	6.71058	0.975759	0.961898	0.98982
704	44.9468	1.57243	0.436348	coll_uni	white	7	within	1.57702	447.896	0	1	1	3.5	0	1	6.71058	0.975725	0.961845	0.989805
705	44.9568	1.57243	0.436348	coll_uni	white	7	within	1.57702	447.896	0	1	1	3.5	0	1	6.71058	0.975691	0.961792	0.989791
706	44.9668	1.57243	0.436348	coll_uni	white	7	within	1.57702	447.896	0	1	1	3.5	0	1	6.71058	0.975657	0.961739	0.989777
707	44.9768	1.57243	0.436348	coll_uni	white	7	within	1.57702	447.896	0	1	1	3.5	0	1	6.71058	0.975623	0.961686	0.989762
708	44.9868	1.57243	0.436348	coll_uni	white	7	within	1.57702	447.896	0	1	1	3.5	0	1	6.71058	0.975589	0.961632	0.989748
709	44.9968	1.57243	0.436348	coll_uni	white	7	within	1.57702	447.896	0	1	1	3.5	0	1	6.71058	0.975555	0.961579	0.989733
710	45.0068	1.57243	0.436348	coll_uni	white	7	within	1.57702	447.896	0	1	1	3.5	0	1	6.71058	0.975521	0.961526	0.989719
711	45.0168	1.57243	0.436348	coll_uni	white	7	within	1.57702	447.896	0	1	1	3.5	0	1	6.71058	0.975486	0.961473	0.989704
712	45.0268	1.57243	0.436348	coll_uni	white	7	within	1.57702	447.896	0	1	1	3.5	0	1	6.71058	0.975452	0.96142	0.98969
713	45.0368	1.57243	0.436348	coll_uni	white	7	within	1.57702	447.896	0	1	1	3.5	0	1	6.71058	0.975418	0.961366	0.989676
714	45.0468	1.57243	0.436348	coll_uni	white	7	within	1.57702	447.896	0	1	1	3.5	0	1	6.71058	0.975384	0.961313	0.989661
715	45.0568	1.57243	0.436348	coll_uni	white	7	within	1.57702	447.896	0	1	1	3.5	0	1	6.71058	0.97535	0.96126	0.989647
716	45.0668	1.57243	0.436348	coll_uni	white	7	within	1.57702	447.896	0	1	1	3.5	0	1	6.71058	0.975316	0.961207	0.989632
717	45.0768	1.57243	0.436348	coll_uni	white	7	within	1.57702	447.896	0	1	1	3.5	0	1	6.71058	0.975282	0.961154	0.989618
718	45.0868	1.57243	0.436348	coll_uni	white	7	within	1.57702	447.896	0	1	1	3.5	0	1	6.71058	0.975248	0.9611	0.989603
719	45.0968	1.57243	0.436348	coll_uni	white	7	within	1.57702	447.896	0	1	1	3.5	0	1	6.71058	0.975214	0.961047	0.989589
720	45.1068	1.57243	0.436348	coll_uni	white	7	within	1.57702	447.896	0	1	1	3.5	0	1	6.71058	0.97518	0.960994	0.989575
721	45.1168	1.57243	0.436348	coll_uni	white	7	within	1.57702	447.896	0	1	1	3.5	0	1	6.71058	0.975146	0.960941	0.98956
722	45.1268	1.57243	0.436348	coll_uni	white	7	within	1.57702	447.896	0	1	1	3.5	0	1	6.71058	0.975111	0.960888	0.989546
723	45.1368	1.57243	0.436348	coll_uni	white	7	within	1.57702	447.896	0	1	1	3.5	0	1	6.71058	0.975077	0.960835	0.989531
724	45.1468	1.57243	0.436348	coll_uni	white	7	within	1.57702	447.896	0	1	1	3.5	0	1	6.71058	0.975043	0.960781	0.989517
725	45.1568	1.57243	0.436348	coll_uni	white	7	within	1.57702	447.896	0	1	1	3.5	0	1	6.71058	0.975009	0.960728	0.989502
726	45.1668	1.57243	0.436348	coll_uni	white	7	within	1.57702	447.896	0	1	1	3.5	0	1	6.71058	0.974975	0.960675	0.989488
727	45.1768	1.57243	0.436348	coll_uni	white	7	within	1.57702	447.896	0	1	1	3.5	0	1	6.71058	0.974941	0.960622	0.989474
728	45.1868	1.57243	0.436348	coll_uni	white	7	within	1.57702	447.896	0	1	1	3.5	0	1	6.71058	0.974907	0.960569	0.989459
729	45.1968	1.57243	0.436348	coll_uni	white	7	within	1.57702	447.896	0	1	1	3.5	0	1	6.71058	0.974873	0.960516	0.989445
730	45.2068	1.57243	0.436348	coll_uni	white	7	within	1.57702	447.896	0	1	1	3.5	0	1	6.71058	0.974839	0.960462	0.98943
731	45.2168	1.57243	0.436348	coll_uni	white	7	within	1.57702	447.896	0	1	1	3.5	0	1	6.71058	0.974805	0.960409	0.989416
732	45.2268	1.57243	0.436348	coll_uni	white	7	within	1.57702	447.896	0	1	1	3.5	0	1	6.71058	0.974771	0.960356	0.989402
733	45.2368	1.57243	0.436348	coll_uni	white	7	within	1.57702	447.896	0	1	1	3.5	0	1	6.71058	0.974737	0.960303	0.989387
734	45.2468	1.57243	0.436348	coll_uni	white	7	within	1.57702	447.896	0	1	1	3.5	0	1	6.71058	0.974702	0.96025	0.989373
735	45.2568	1.57243	0.436348	coll_uni	white	7	within	1.57702	447.896	0	1	1	3.5	0	1	6.71058	0.974668	0.960197	0.989358
736	45.2668	1.57243	0.436348	coll_uni	white	7	within	1.57702	447.896	0	1	1	3.5	0	1	6.71058	0.974634	0.960144	0.989344
737	45.2768	1.57243	0.436348	coll_uni	white	7	within	1.57702	447.896	0	1	1	3.5	0	1	6.71058	0.9746	0.96009	0.989329
738	45.2868	1.57243	0.436348	coll_uni	white	7	within	1.57702	447.896	0	1	1	3.5	0	1	6.71058	0.974566	0.960037	0.989315
739	45.2968	1.57243	0.436348	coll_uni	white	7	within	1.57702	447.896	0	1	1	3.5	0	1	6.71058	0.974532	0.959984	0.989301
740	45.3068	1.57243	0.436348	coll_uni	white	7	within	1.57702	447.896	0	1	1	3.5	0	1	6.71058	0.974498	0.959931	0.989286
741	45.3168	1.57243	0.436348	coll_uni	white	7	within	1.57702	447.896	0	1	1	3.5	0	1	6.71058	0.974464	0.959878	0.989272
742	45.3268	1.57243	0.436348	coll_uni	white	7	within	1.57702	447.896	0	1	1	3.5	0	1	6.71058	0.97443	0.959825	0.989257
743	45.3368	1.57243	0.436348	coll_uni	white	7	within	1.57702	447.896	0	1	1	3.5	0	1	6.71058	0.974396	0.959772	0.989243
744	45.3468	1.57243	0.436348	coll_uni	white	7	within	1.57702	447.896	0	1	1	3.5	0	1	6.71058	0.974362	0.959719	0.989228
745	45.3568	1.57243	0.436348	coll_uni	white	7	within	1.57702	447.896	0	1	1	3.5	0	1	6.71058	0.974328	0.959665	0.989214
746	45.3668	1.57243	0.436348	coll_uni	white	7	within	1.57702	447.896	0	1	1	3.5	0	1	6.71058	0.974294	0.959612	0.9892
747	45.3768	1.57243	0.436348	coll_uni	white	7	within	1.57702	447.896	0	1	1	3.5	0	1	6.71058	0.97426	0.959559	0.989185
748	45.3868	1.57243	0.436348	coll_uni	white	7	within	1.57702	447.896	0	1	1	3.5	0	1	6.71058	0.974226	0.959506	0.989171
749	45.3968	1.57243	0.436348	coll_uni	white	7	within	1.57702	447.896	0	1	1	3.5	0	1	6.71058	0.974192	0.959453	0.989156
750	45.4068	1.57243	0.436348	coll_uni	white	7	within	1.57702	447.896	0	1	1	3.5	0	1	6.71058	0.974157	0.9594	0.989142
751	45.4168	1.57243	0.436348	coll_uni	white	7	within	1.57702	447.896	0	1	1	3.5	0	1	6.71058	0.974123	0.959347	0.989128
752	45.4268	1.57243	0.436348	coll_uni	white	7	within	1.57702	447.896	0	1	1	3.5	0	1	6.71058	0.974089	0.959294	0.989113
753	45.4368	1.57243	0.436348	coll_uni	white	7	within	1.57702	447.896	0	1	1	3.5	0	1	6.71058	0.974055	0.959241	0.989099
754	45.4468	1.57243	0.436348	coll_uni	white	7	within	1.57702	447.896	0	1	1	3.5	0	1	6.71058	0.974021	0.959188	0.989084
755	45.4568	1.57243	0.436348	coll_uni	white	7	within	1.57702	447.896	0	1	1	3.5	0	1	6.71058	0.973987	0.959135	0.98907
756	45.4668	1.57243	0.436348	coll_uni	white	7	within	1.57702	447.896	0	1	1	3.5	0	1	6.71058	0.973953	0.959082	0.989055
757	45.4768	1.57243	0.436348	coll_uni	white	7	within	1.57702	447.896	0	1	1	3.5	0	1	6.71058	0.973919	0.959028	0.989041
758	45.4868	1.57243	0.436348	coll_uni	white	7	within	1.57702	447.896	0	1	1	3.5	0	1	6.71058	0.973885	0.958975	0.989027
759	45.4968	1.57243	0.436348	coll_uni	white	7	within	1.57702	447.896	0	1	1	3.5	0	1	6.71058	0.973851	0.958922	0.989012
760	45.5068	1.57243	0.436348	coll_uni	white	7	within	1.57702	447.896	0	1	1	3.5	0	1	6.71058	0.973817	0.958869	0.988998
761	45.5168	1.57243	0.436348	coll_uni	white	7	within	1.57702	447.896	0	1	1	3.5	0	1	6.71058	0.973783	0.958816	0.988983
762	45.5268	1.57243	0.436348	coll_uni	white	7	within	1.57702	447.896	0	1	1	3.5	0	1	6.71058	0.973749	0.958763	0.988969
763	45.5368	1.57243	0.436348	coll_uni	white	7	within	1.57702	447.896	0	1	1	3.5	0	1	6.71058	0.973715	0.95871	0.988955
764	45.5468	1.57243	0.436348	coll_uni	white	7	within	1.57702	447.896	0	1	1	3.5	0	1	6.71058	0.973681	0.958657	0.98894
765	45.5568	1.57243	0.436348	coll_uni	white	7	within	1.57702	447.896	0	1	1	3.5	0	1	6.71058	0.973647	0.958604	0.988926
766	45.5668	1.57243	0.436348	coll_uni	white	7	within	1.57702	447.896	0	1	1	3.5	0	1	6.71058	0.973613	0.958551	0.988911
767	45.5768	1.57243	0.436348	coll_uni	white	7	within	1.57702	447.896	0	1	1	3.5	0	1	6.71058	0.973579	0.958498	0.988897
768	45.5868	1.57243	0.436348	coll_uni	white	7	within	1.57702	447.896	0	1	1	3.5	0	1	6.71058	0.973545	0.958445	0.988882
769	45.5968	1.57243	0.436348	coll_uni	white	7	within	1.57702	447.896	0	1	1	3.5	0	1	6.71058	0.973511	0.958392	0.988868
770	45.6068	1.57243	0.436348	coll_uni	white	7	within	1.57702	447.896	0	1	1	3.5	0	1	6.71058	0.973477	0.958339	0.988854
771	45.6168	1.57243	0.436348	coll_uni	white	7	within	1.57702	447.896	0	1	1	3.5	0	1	6.71058	0.973443	0.958286	0.988839
772	45.6268	1.57243	0.436348	coll_uni	white	7	within	1.57702	447.896	0	1	1	3.5	0	1	6.71058	0.973409	0.958233	0.988825
773	45.6368	1.57243	0.436348	coll_uni	white	7	within	1.57702	447.896	0	1	1	3.5	0	1	6.71058	0.973375	0.95818	0.98881
774	45.6468	1.57243	0.436348	coll_uni	white	7	within	1.57702	447.896	0	1	1	3.5	0	1	6.71058	0.973341	0.958127	0.988796
775	45.6568	1.57243	0.436348	coll_uni	white	7	within	1.57702	447.896	0	1	1	3.5	0	1	6.71058	0.973307	0.958074	0.988782
776	45.6668	1.57243	0.436348	coll_uni	white	7	within	1.57702	447.896	0	1	1	3.5	0	1	6.71058	0.973273	0.958021	0.988767
777	45.6768	1.57243	0.436348	coll_uni	white	7	within	1.57702	447.896	0	1	1	3.5	0	1	6.71058	0.973238	0.957968	0.988753
778	45.6868	1.57243	0.436348	coll_uni	white	7	within	1.57702	447.896	0	1	1	3.5	0	1	6.71058	0.973204	0.957915	0.988738
779	45.6968	1.57243	0.436348	coll_uni	white	7	within	1.57702	447.896	0	1	1	3.5	0	1	6.71058	0.97317	0.957862	0.988724
780	45.7068	1.57243	0.436348	coll_uni	white	7	within	1.57702	447.896	0	1	1	3.5	0	1	6.71058	0.973136	0.957809	0.98871
781	45.7168	1.57243	0.436348	coll_uni	white	7	within	1.57702	447.896	0	1	1	3.5	0	1	6.71058	0.973102	0.957756	0.988695
782	45.7268	1.57243	0.436348	coll_uni	white	7	within	1.57702	447.896	0	1	1	3.5	0	1	6.71058	0.973068	0.957703	0.988681
783	45.7368	1.57243	0.436348	coll_uni	white	7	within	1.57702	447.896	0	1	1	3.5	0	1	6.71058	0.973034	0.95765	0.988666
784	45.7468	1.57243	0.436348	coll_uni	white	7	within	1.57702	447.896	0	1	1	3.5	0	1	6.71058	0.973	0.957597	0.988652
785	45.7568	1.57243	0.436348	coll_uni	white	7	within	1.57702	447.896	0	1	1	3.5	0	1	6.71058	0.972966	0.957544	0.988637
786	45.7668	1.57243	0.436348	coll_uni	white	7	within	1.57702	447.896	0	1	1	3.5	0	1	6.71058	0.972932	0.957491	0.988623
787	45.7768	1.57243	0.436348	coll_uni	white	7	within	1.57702	447.896	0	1	1	3.5	0	1	6.71058	0.972898	0.957438	0.988609
788	45.7868	1.57243	0.436348	coll_uni	white	7	within	1.57702	447.896	0	1	1	3.5	0	1	6.71058	0.972864	0.957385	0.988594
789	45.7968	1.57243	0.436348	coll_uni	white	7	within	1.57702	447.896	0	1	1	3.5	0	1	6.71058	0.97283	0.957332	0.98858
790	45.8068	1.57243	0.436348	coll_uni	white	7	within	1.57702	447.896	0	1	1	3.5	0	1	6.71058	0.972796	0.957279	0.988565
791	45.8168	1.57243	0.436348	coll_uni	white	7	within	1.57702	447.896	0	1	1	3.5	0	1	6.71058	0.972762	0.957226	0.988551
792	45.8268	1.57243	0.436348	coll_uni	white	7	within	1.57702	447.896	0	1	1	3.5	0	1	6.71058	0.972728	0.957173	0.988537
793	45.8368	1.57243	0.436348	coll_uni	white	7	within	1.57702	447.896	0	1	1	3.5	0	1	6.71058	0.972694	0.95712	0.988522
794	45.8468	1.57243	0.436348	coll_uni	white	7	within	1.57702	447.896	0	1	1	3.5	0	1	6.71058	0.97266	0.957067	0.988508
795	45.8568	1.57243	0.436348	coll_uni	white	7	within	1.57702	447.896	0	1	1	3.5	0	1	6.71058	0.972626	0.957014	0.988493
796	45.8668	1.57243	0.436348	coll_uni	white	7	within	1.57702	447.896	0	1	1	3.5	0	1	6.71058	0.972592	0.956961	0.988479
797	45.8768	1.57243	0.436348	coll_uni	white	7	within	1.57702	447.896	0	1	1	3.5	0	1	6.71058	0.972558	0.956908	0.988465
798	45.8868	1.57243	0.436348	coll_uni	white	7	within	1.57702	447.896	0	1	1	3.5	0	1	6.71058	0.972524	0.956855	0.98845
799	45.8968	1.57243	0.436348	coll_uni	white	7	within	1.57702	447.896	0	1	1	3.5	0	1	6.71058	0.97249	0.956802	0.988436
800	45.9068	1.57243	0.436348	coll_uni	white	7	within	1.57702	447.896	0	1	1	3.5	0	1	6.71058	0.972456	0.956749	0.988421
801	45.9168	1.57243	0.436348	coll_uni	white	7	within	1.57702	447.896	0	1	1	3.5	0	1	6.71058	0.972422	0.956696	0.988407
802	45.9268	1.57243	0.436348	coll_uni	white	7	within	1.57702	447.896	0	1	1	3.5	0	1	6.71058	0.972388	0.956643	0.988393
803	45.9368	1.57243	0.436348	coll_uni	white	7	within	1.57702	447.896	0	1	1	3.5	0	1	6.71058	0.972354	0.95659	0.988378
804	45.9468	1.57243	0.436348	coll_uni	white	7	within	1.57702	447.896	0	1	1	3.5	0	1	6.71058	0.97232	0.956537	0.988364
805	45.9568	1.57243	0.436348	coll_uni	white	7	within	1.57702	447.896	0	1	1	3.5	0	1	6.71058	0.972286	0.956484	0.988349
806	45.9668	1.57243	0.436348	coll_uni	white	7	within	1.57702	447.896	0	1	1	3.5	0	1	6.71058	0.972252	0.956432	0.988335
807	45.9768	1.57243	0.436348	coll_uni	white	7	within	1.57702	447.896	0	1	1	3.5	0	1	6.71058	0.972218	0.956379	0.988321
808	45.9868	1.57243	0.436348	coll_uni	white	7	within	1.57702	447.896	0	1	1	3.5	0	1	6.71058	0.972184	0.956326	0.988306
809	45.9968	1.57243	0.436348	coll_uni	white	7	within	1.57702	447.896	0	1	1	3.5	0	1	6.71058	0.97215	0.956273	0.988292
810	46.0068	1.57243	0.436348	coll_uni	white	7	within	1.57702	447.896	0	1	1	3.5	0	1	6.71058	0.972116	0.95622	0.988277
811	46.0168	1.57243	0.436348	coll_uni	white	7	within	1.57702	447.896	0	1	1	3.5	0	1	6.71058	0.972082	0.956167	0.988263
812	46.0268	1.57243	0.436348	coll_uni	white	7	within	1.57702	447.896	0	1	1	3.5	0	1	6.71058	0.972048	0.956114	0.988248
813	46.0368	1.57243	0.436348	coll_uni	white	7	within	1.57702	447.896	0	1	1	3.5	0	1	6.71058	0.972015	0.956061	0.988234
814	46.0468	1.57243	0.436348	coll_uni	white	7	within	1.57702	447.896	0	1	1	3.5	0	1	6.71058	0.971981	0.956008	0.98822
815	46.0568	1.57243	0.436348	coll_uni	white	7	within	1.57702	447.896	0	1	1	3.5	0	1	6.71058	0.971947	0.955955	0.988205
816	46.0668	1.57243	0.436348	coll_uni	white	7	within	1.57702	447.896	0	1	1	3.5	0	1	6.71058	0.971913	0.955902	0.988191
817	46.0768	1.57243	0.436348	coll_uni	white	7	within	1.57702	447.896	0	1	1	3.5	0	1	6.71058	0.971879	0.95585	0.988176
818	46.0868	1.57243	0.436348	coll_uni	white	7	within	1.57702	447.896	0	1	1	3.5	0	1	6.71058	0.971845	0.955797	0.988162
819	46.0968	1.57243	0.436348	coll_uni	white	7	within	1.57702	447.896	0	1	1	3.5	0	1	6.71058	0.971811	0.955744	0.988148
820	46.1068	1.57243	0.436348	coll_uni	white	7	within	1.57702	447.896	0	1	1	3.5	0	1	6.71058	0.971777	0.955691	0.988133
821	46.1168	1.57243	0.436348	coll_uni	white	7	within	1.57702	447.896	0	1	1	3.5	0	1	6.71058	0.971743	0.955638	0.988119
822	46.1268	1.57243	0.436348	coll_uni	white	7	within	1.57702	447.896	0	1	1	3.5	0	1	6.71058	0.971709	0.955585	0.988104
823	46.1368	1.57243	0.436348	coll_uni	white	7	within	1.57702	447.896	0	1	1	3.5	0	1	6.71058	0.971675	0.955532	0.98809
824	46.1468	1.57243	0.436348	coll_uni	white	7	within	1.57702	447.896	0	1	1	3.5	0	1	6.71058	0.971641	0.955479	0.988076
825	46.1568	1.57243	0.436348	coll_uni	white	7	within	1.57702	447.896	0	1	1	3.5	0	1	6.71058	0.971607	0.955427	0.988061
826	46.1668	1.57243	0.436348	coll_uni	white	7	within	1.57702	447.896	0	1	1	3.5	0	1	6.71058	0.971573	0.955374	0.988047
827	46.1768	1.57243	0.436348	coll_uni	white	7	within	1.57702	447.896	0	1	1	3.5	0	1	6.71058	0.971539	0.955321	0.988032
828	46.1868	1.57243	0.436348	coll_uni	white	7	within	1.57702	447.896	0	1	1	3.5	0	1	6.71058	0.971505	0.955268	0.988018
829	46.1968	1.57243	0.436348	coll_uni	white	7	within	1.57702	447.896	0	1	1	3.5	0	1	6.71058	0.971471	0.955215	0.988004
830	46.2068	1.57243	0.436348	coll_uni	white	7	within	1.57702	447.896	0	1	1	3.5	0	1	6.71058	0.971437	0.955162	0.987989
831	46.2168	1.57243	0.436348	coll_uni	white	7	within	1.57702	447.896	0	1	1	3.5	0	1	6.71058	0.971403	0.955109	0.987975
832	46.2268	1.57243	0.436348	coll_uni	white	7	within	1.57702	447.896	0	1	1	3.5	0	1	6.71058	0.971369	0.955056	0.98796
833	46.2368	1.57243	0.436348	coll_uni	white	7	within	1.57702	447.896	0	1	1	3.5	0	1	6.71058	0.971335	0.955004	0.987946
834	46.2468	1.57243	0.436348	coll_uni	white	7	within	1.57702	447.896	0	1	1	3.5	0	1	6.71058	0.971301	0.954951	0.987932
835	46.2568	1.57243	0.436348	coll_uni	white	7	within	1.57702	447.896	0	1	1	3.5	0	1	6.71058	0.971267	0.954898	0.987917
836	46.2668	1.57243	0.436348	coll_uni	white	7	within	1.57702	447.896	0	1	1	3.5	0	1	6.71058	0.971233	0.954845	0.987903
837	46.2768	1.57243	0.436348	coll_uni	white	7	within	1.57702	447.896	0	1	1	3.5	0	1	6.71058	0.971199	0.954792	0.987888
838	46.2868	1.57243	0.436348	coll_uni	white	7	within	1.57702	447.896	0	1	1	3.5	0	1	6.71058	0.971165	0.954739	0.987874
839	46.2968	1.57243	0.436348	coll_uni	white	7	within	1.57702	447.896	0	1	1	3.5	0	1	6.71058	0.971131	0.954687	0.98786
840	46.3068	1.57243	0.436348	coll_uni	white	7	within	1.57702	447.896	0	1	1	3.5	0	1	6.71058	0.971098	0.954634	0.987845
841	46.3168	1.57243	0.436348	coll_uni	white	7	within	1.57702	447.896	0	1	1	3.5	0	1	6.71058	0.971064	0.954581	0.987831
842	46.3268	1.57243	0.436348	coll_uni	white	7	within	1.57702	447.896	0	1	1	3.5	0	1	6.71058	0.97103	0.954528	0.987816
843	46.3368	1.57243	0.436348	coll_uni	white	7	within	1.57702	447.896	0	1	1	3.5	0	1	6.71058	0.970996	0.954475	0.987802
844	46.3468	1.57243	0.436348	coll_uni	white	7	within	1.57702	447.896	0	1	1	3.5	0	1	6.71058	0.970962	0.954423	0.987788
845	46.3568	1.57243	0.436348	coll_uni	white	7	within	1.57702	447.896	0	1	1	3.5	0	1	6.71058	0.970928	0.95437	0.987773
846	46.3668	1.57243	0.436348	coll_uni	white	7	within	1.57702	447.896	0	1	1	3.5	0	1	6.71058	0.970894	0.954317	0.987759
847	46.3768	1.57243	0.436348	coll_uni	white	7	within	1.57702	447.896	0	1	1	3.5	0	1	6.71058	0.97086	0.954264	0.987744
848	46.3868	1.57243	0.436348	coll_uni	white	7	within	1.57702	447.896	0	1	1	3.5	0	1	6.71058	0.970826	0.954211	0.98773
849	46.3968	1.57243	0.436348	coll_uni	white	7	within	1.57702	447.896	0	1	1	3.5	0	1	6.71058	0.970792	0.954158	0.987716
850	46.4068	1.57243	0.436348	coll_uni	white	7	within	1.57702	447.896	0	1	1	3.5	0	1	6.71058	0.970758	0.954106	0.987701
851	46.4168	1.57243	0.436348	coll_uni	white	7	within	1.57702	447.896	0	1	1	3.5	0	1	6.71058	0.970724	0.954053	0.987687
852	46.4268	1.57243	0.436348	coll_uni	white	7	within	1.57702	447.896	0	1	1	3.5	0	1	6.71058	0.97069	0.954	0.987672
853	46.4368	1.57243	0.436348	coll_uni	white	7	within	1.57702	447.896	0	1	1	3.5	0	1	6.71058	0.970656	0.953947	0.987658
854	46.4468	1.57243	0.436348	coll_uni	white	7	within	1.57702	447.896	0	1	1	3.5	0	1	6.71058	0.970622	0.953895	0.987644
855	46.4568	1.57243	0.436348	coll_uni	white	7	within	1.57702	447.896	0	1	1	3.5	0	1	6.71058	0.970588	0.953842	0.987629
856	46.4668	1.57243	0.436348	coll_uni	white	7	within	1.57702	447.896	0	1	1	3.5	0	1	6.71058	0.970555	0.953789	0.987615
857	46.4768	1.57243	0.436348	coll_uni	white	7	within	1.57702	447.896	0	1	1	3.5	0	1	6.71058	0.970521	0.953736	0.9876
858	46.4868	1.57243	0.436348	coll_uni	white	7	within	1.57702	447.896	0	1	1	3.5	0	1	6.71058	0.970487	0.953683	0.987586
859	46.4968	1.57243	0.436348	coll_uni	white	7	within	1.57702	447.896	0	1	1	3.5	0	1	6.71058	0.970453	0.953631	0.987572
860	46.5068	1.57243	0.436348	coll_uni	white	7	within	1.57702	447.896	0	1	1	3.5	0	1	6.71058	0.970419	0.953578	0.987557
861	46.5168	1.57243	0.436348	coll_uni	white	7	within	1.57702	447.896	0	1	1	3.5	0	1	6.71058	0.970385	0.953525	0.987543
862	46.5268	1.57243	0.436348	coll_uni	white	7	within	1.57702	447.896	0	1	1	3.5	0	1	6.71058	0.970351	0.953472	0.987529
863	46.5368	1.57243	0.436348	coll_uni	white	7	within	1.57702	447.896	0	1	1	3.5	0	1	6.71058	0.970317	0.95342	0.987514
864	46.5468	1.57243	0.436348	coll_uni	white	7	within	1.57702	447.896	0	1	1	3.5	0	1	6.71058	0.970283	0.953367	0.9875
865	46.5568	1.57243	0.436348	coll_uni	white	7	within	1.57702	447.896	0	1	1	3.5	0	1	6.71058	0.970249	0.953314	0.987485
866	46.5668	1.57243	0.436348	coll_uni	white	7	within	1.57702	447.896	0	1	1	3.5	0	1	6.71058	0.970215	0.953261	0.987471
867	46.5768	1.57243	0.436348	coll_uni	white	7	within	1.57702	447.896	0	1	1	3.5	0	1	6.71058	0.970181	0.953209	0.987457
868	46.5868	1.57243	0.436348	coll_uni	white	7	within	1.57702	447.896	0	1	1	3.5	0	1	6.71058	0.970148	0.953156	0.987442
869	46.5968	1.57243	0.436348	coll_uni	white	7	within	1.57702	447.896	0	1	1	3.5	0	1	6.71058	0.970114	0.953103	0.987428
870	46.6068	1.57243	0.436348	coll_uni	white	7	within	1.57702	447.896	0	1	1	3.5	0	1	6.71058	0.97008	0.95305	0.987413
871	46.6168	1.57243	0.436348	coll_uni	white	7	within	1.57702	447.896	0	1	1	3.5	0	1	6.71058	0.970046	0.952998	0.987399
872	46.6268	1.57243	0.436348	coll_uni	white	7	within	1.57702	447.896	0	1	1	3.5	0	1	6.71058	0.970012	0.952945	0.987385
873	46.6368	1.57243	0.436348	coll_uni	white	7	within	1.57702	447.896	0	1	1	3.5	0	1	6.71058	0.969978	0.952892	0.98737
874	46.6468	1.57243	0.436348	coll_uni	white	7	within	1.57702	447.896	0	1	1	3.5	0	1	6.71058	0.969944	0.952839	0.987356
875	46.6568	1.57243	0.436348	coll_uni	white	7	within	1.57702	447.896	0	1	1	3.5	0	1	6.71058	0.96991	0.952787	0.987341
876	46.6668	1.57243	0.436348	coll_uni	white	7	within	1.57702	447.896	0	1	1	3.5	0	1	6.71058	0.969876	0.952734	0.987327
877	46.6768	1.57243	0.436348	coll_uni	white	7	within	1.57702	447.896	0	1	1	3.5	0	1	6.71058	0.969842	0.952681	0.987313
878	46.6868	1.57243	0.436348	coll_uni	white	7	within	1.57702	447.896	0	1	1	3.5	0	1	6.71058	0.969808	0.952628	0.987298
879	46.6968	1.57243	0.436348	coll_uni	white	7	within	1.57702	447.896	0	1	1	3.5	0	1	6.71058	0.969775	0.952576	0.987284
880	46.7068	1.57243	0.436348	coll_uni	white	7	within	1.57702	447.896	0	1	1	3.5	0	1	6.71058	0.969741	0.952523	0.987269
881	46.7168	1.57243	0.436348	coll_uni	white	7	within	1.57702	447.896	0	1	1	3.5	0	1	6.71058	0.969707	0.95247	0.987255
882	46.7268	1.57243	0.436348	coll_uni	white	7	within	1.57702	447.896	0	1	1	3.5	0	1	6.71058	0.969673	0.952418	0.987241
883	46.7368	1.57243	0.436348	coll_uni	white	7	within	1.57702	447.896	0	1	1	3.5	0	1	6.71058	0.969639	0.952365	0.987226
884	46.7468	1.57243	0.436348	coll_uni	white	7	within	1.57702	447.896	0	1	1	3.5	0	1	6.71058	0.969605	0.952312	0.987212
885	46.7568	1.57243	0.436348	coll_uni	white	7	within	1.57702	447.896	0	1	1	3.5	0	1	6.71058	0.969571	0.95226	0.987197
886	46.7668	1.57243	0.436348	coll_uni	white	7	within	1.57702	447.896	0	1	1	3.5	0	1	6.71058	0.969537	0.952207	0.987183
887	46.7768	1.57243	0.436348	coll_uni	white	7	within	1.57702	447.896	0	1	1	3.5	0	1	6.71058	0.969503	0.952154	0.987169
888	46.7868	1.57243	0.436348	coll_uni	white	7	within	1.57702	447.896	0	1	1	3.5	0	1	6.71058	0.969469	0.952101	0.987154
889	46.7968	1.57243	0.436348	coll_uni	white	7	within	1.57702	447.896	0	1	1	3.5	0	1	6.71058	0.969436	0.952049	0.98714
890	46.8068	1.57243	0.436348	coll_uni	white	7	within	1.57702	447.896	0	1	1	3.5	0	1	6.71058	0.969402	0.951996	0.987126
891	46.8168	1.57243	0.436348	coll_uni	white	7	within	1.57702	447.896	0	1	1	3.5	0	1	6.71058	0.969368	0.951943	0.987111
892	46.8268	1.57243	0.436348	coll_uni	white	7	within	1.57702	447.896	0	1	1	3.5	0	1	6.71058	0.969334	0.951891	0.987097
893	46.8368	1.57243	0.436348	coll_uni	white	7	within	1.57702	447.896	0	1	1	3.5	0	1	6.71058	0.9693	0.951838	0.987082
894	46.8468	1.57243	0.436348	coll_uni	white	7	within	1.57702	447.896	0	1	1	3.5	0	1	6.71058	0.969266	0.951785	0.987068
895	46.8568	1.57243	0.436348	coll_uni	white	7	within	1.57702	447.896	0	1	1	3.5	0	1	6.71058	0.969232	0.951733	0.987054
896	46.8668	1.57243	0.436348	coll_uni	white	7	within	1.57702	447.896	0	1	1	3.5	0	1	6.71058	0.969198	0.95168	0.987039
897	46.8768	1.57243	0.436348	coll_uni	white	7	within	1.57702	447.896	0	1	1	3.5	0	1	6.71058	0.969165	0.951627	0.987025
898	46.8868	1.57243	0.436348	coll_uni	white	7	within	1.57702	447.896	0	1	1	3.5	0	1	6.71058	0.969131	0.951575	0.98701
899	46.8968	1.57243	0.436348	coll_uni	white	7	within	1.57702	447.896	0	1	1	3.5	0	1	6.71058	0.969097	0.951522	0.986996
900	46.9068	1.57243	0.436348	coll_uni	white	7	within	1.57702	447.896	0	1	1	3.5	0	1	6.71058	0.969063	0.951469	0.986982
901	46.9168	1.57243	0.436348	coll_uni	white	7	within	1.57702	447.896	0	1	1	3.5	0	1	6.71058	0.969029	0.951417	0.986967
902	46.9268	1.57243	0.436348	coll_uni	white	7	within	1.57702	447.896	0	1	1	3.5	0	1	6.71058	0.968995	0.951364	0.986953
903	46.9368	1.57243	0.436348	coll_uni	white	7	within	1.57702	447.896	0	1	1	3.5	0	1	6.71058	0.968961	0.951312	0.986939
904	46.9468	1.57243	0.436348	coll_uni	white	7	within	1.57702	447.896	0	1	1	3.5	0	1	6.71058	0.968927	0.951259	0.986924
905	46.9568	1.57243	0.436348	coll_uni	white	7	within	1.57702	447.896	0	1	1	3.5	0	1	6.71058	0.968894	0.951206	0.98691
906	46.9668	1.57243	0.436348	coll_uni	white	7	within	1.57702	447.896	0	1	1	3.5	0	1	6.71058	0.96886	0.951154	0.986895
907	46.9768	1.57243	0.436348	coll_uni	white	7	within	1.57702	447.896	0	1	1	3.5	0	1	6.71058	0.968826	0.951101	0.986881
908	46.9868	1.57243	0.436348	coll_uni	white	7	within	1.57702	447.896	0	1	1	3.5	0	1	6.71058	0.968792	0.951048	0.986867
909	46.9968	1.57243	0.436348	coll_uni	white	7	within	1.57702	447.896	0	1	1	3.5	0	1	6.71058	0.968758	0.950996	0.986852
910	47.0068	1.57243	0.436348	coll_uni	white	7	within	1.57702	447.896	0	1	1	3.5	0	1	6.71058	0.968724	0.950943	0.986838
911	47.0168	1.57243	0.436348	coll_uni	white	7	within	1.57702	447.896	0	1	1	3.5	0	1	6.71058	0.96869	0.95089	0.986823
912	47.0268	1.57243	0.436348	coll_uni	white	7	within	1.57702	447.896	0	1	1	3.5	0	1	6.71058	0.968657	0.950838	0.986809
913	47.0368	1.57243	0.436348	coll_uni	white	7	within	1.57702	447.896	0	1	1	3.5	0	1	6.71058	0.968623	0.950785	0.986795
914	47.0468	1.57243	0.436348	coll_uni	white	7	within	1.57702	447.896	0	1	1	3.5	0	1	6.71058	0.968589	0.950733	0.98678
915	47.0568	1.57243	0.436348	coll_uni	white	7	within	1.57702	447.896	0	1	1	3.5	0	1	6.71058	0.968555	0.95068	0.986766
916	47.0668	1.57243	0.436348	coll_uni	white	7	within	1.57702	447.896	0	1	1	3.5	0	1	6.71058	0.968521	0.950627	0.986752
917	47.0768	1.57243	0.436348	coll_uni	white	7	within	1.57702	447.896	0	1	1	3.5	0	1	6.71058	0.968487	0.950575	0.986737
918	47.0868	1.57243	0.436348	coll_uni	white	7	within	1.57702	447.896	0	1	1	3.5	0	1	6.71058	0.968453	0.950522	0.986723
919	47.0968	1.57243	0.436348	coll_uni	white	7	within	1.57702	447.896	0	1	1	3.5	0	1	6.71058	0.96842	0.95047	0.986708
920	47.1068	1.57243	0.436348	coll_uni	white	7	within	1.57702	447.896	0	1	1	3.5	0	1	6.71058	0.968386	0.950417	0.986694
921	47.1168	1.57243	0.436348	coll_uni	white	7	within	1.57702	447.896	0	1	1	3.5	0	1	6.71058	0.968352	0.950364	0.98668
922	47.1268	1.57243	0.436348	coll_uni	white	7	within	1.57702	447.896	0	1	1	3.5	0	1	6.71058	0.968318	0.950312	0.986665
923	47.1368	1.57243	0.436348	coll_uni	white	7	within	1.57702	447.896	0	1	1	3.5	0	1	6.71058	0.968284	0.950259	0.986651
924	47.1468	1.57243	0.436348	coll_uni	white	7	within	1.57702	447.896	0	1	1	3.5	0	1	6.71058	0.96825	0.950207	0.986636
925	47.1568	1.57243	0.436348	coll_uni	white	7	within	1.57702	447.896	0	1	1	3.5	0	1	6.71058	0.968216	0.950154	0.986622
926	47.1668	1.57243	0.436348	coll_uni	white	7	within	1.57702	447.896	0	1	1	3.5	0	1	6.71058	0.968183	0.950102	0.986608
927	47.1768	1.57243	0.436348	coll_uni	white	7	within	1.57702	447.896	0	1	1	3.5	0	1	6.71058	0.968149	0.950049	0.986593
928	47.1868	1.57243	0.436348	coll_uni	white	7	within	1.57702	447.896	0	1	1	3.5	0	1	6.71058	0.968115	0.949996	0.986579
929	47.1968	1.57243	0.436348	coll_uni	white	7	within	1.57702	447.896	0	1	1	3.5	0	1	6.71058	0.968081	0.949944	0.986565
930	47.2068	1.57243	0.436348	coll_uni	white	7	within	1.57702	447.896	0	1	1	3.5	0	1	6.71058	0.968047	0.949891	0.98655
931	47.2168	1.57243	0.436348	coll_uni	white	7	within	1.57702	447.896	0	1	1	3.5	0	1	6.71058	0.968013	0.949839	0.986536
932	47.2268	1.57243	0.436348	coll_uni	white	7	within	1.57702	447.896	0	1	1	3.5	0	1	6.71058	0.96798	0.949786	0.986521
933	47.2368	1.57243	0.436348	coll_uni	white	7	within	1.57702	447.896	0	1	1	3.5	0	1	6.71058	0.967946	0.949734	0.986507
934	47.2468	1.57243	0.436348	coll_uni	white	7	within	1.57702	447.896	0	1	1	3.5	0	1	6.71058	0.967912	0.949681	0.986493
935	47.2568	1.57243	0.436348	coll_uni	white	7	within	1.57702	447.896	0	1	1	3.5	0	1	6.71058	0.967878	0.949628	0.986478
936	47.2668	1.57243	0.436348	coll_uni	white	7	within	1.57702	447.896	0	1	1	3.5	0	1	6.71058	0.967844	0.949576	0.986464
937	47.2768	1.57243	0.436348	coll_uni	white	7	within	1.57702	447.896	0	1	1	3.5	0	1	6.71058	0.96781	0.949523	0.98645
938	47.2868	1.57243	0.436348	coll_uni	white	7	within	1.57702	447.896	0	1	1	3.5	0	1	6.71058	0.967777	0.949471	0.986435
939	47.2968	1.57243	0.436348	coll_uni	white	7	within	1.57702	447.896	0	1	1	3.5	0	1	6.71058	0.967743	0.949418	0.986421
940	47.3068	1.57243	0.436348	coll_uni	white	7	within	1.57702	447.896	0	1	1	3.5	0	1	6.71058	0.967709	0.949366	0.986406
941	47.3168	1.57243	0.436348	coll_uni	white	7	within	1.57702	447.896	0	1	1	3.5	0	1	6.71058	0.967675	0.949313	0.986392
942	47.3268	1.57243	0.436348	coll_uni	white	7	within	1.57702	447.896	0	1	1	3.5	0	1	6.71058	0.967641	0.949261	0.986378
943	47.3368	1.57243	0.436348	coll_uni	white	7	within	1.57702	447.896	0	1	1	3.5	0	1	6.71058	0.967607	0.949208	0.986363
944	47.3468	1.57243	0.436348	coll_uni	white	7	within	1.57702	447.896	0	1	1	3.5	0	1	6.71058	0.967574	0.949156	0.986349
945	47.3568	1.57243	0.436348	coll_uni	white	7	within	1.57702	447.896	0	1	1	3.5	0	1	6.71058	0.96754	0.949103	0.986335
946	47.3668	1.57243	0.436348	coll_uni	white	7	within	1.57702	447.896	0	1	1	3.5	0	1	6.71058	0.967506	0.949051	0.98632
947	47.3768	1.57243	0.436348	coll_uni	white	7	within	1.57702	447.896	0	1	1	3.5	0	1	6.71058	0.967472	0.948998	0.986306
948	47.3868	1.57243	0.436348	coll_uni	white	7	within	1.57702	447.896	0	1	1	3.5	0	1	6.71058	0.967438	0.948946	0.986291
949	47.3968	1.57243	0.436348	coll_uni	white	7	within	1.57702	447.896	0	1	1	3.5	0	1	6.71058	0.967404	0.948893	0.986277
950	47.4068	1.57243	0.436348	coll_uni	white	7	within	1.57702	447.896	0	1	1	3.5	0	1	6.71058	0.967371	0.948841	0.986263
951	47.4168	1.57243	0.436348	coll_uni	white	7	within	1.57702	447.896	0	1	1	3.5	0	1	6.71058	0.967337	0.948788	0.986248
952	47.4268	1.57243	0.436348	coll_uni	white	7	within	1.57702	447.896	0	1	1	3.5	0	1	6.71058	0.967303	0.948736	0.986234
953	47.4368	1.57243	0.436348	coll_uni	white	7	within	1.57702	447.896	0	1	1	3.5	0	1	6.71058	0.967269	0.948683	0.98622
954	47.4468	1.57243	0.436348	coll_uni	white	7	within	1.57702	447.896	0	1	1	3.5	0	1	6.71058	0.967235	0.948631	0.986205
955	47.4568	1.57243	0.436348	coll_uni	white	7	within	1.57702	447.896	0	1	1	3.5	0	1	6.71058	0.967202	0.948578	0.986191
956	47.4668	1.57243	0.436348	coll_uni	white	7	within	1.57702	447.896	0	1	1	3.5	0	1	6.71058	0.967168	0.948526	0.986176
957	47.4768	1.57243	0.436348	coll_uni	white	7	within	1.57702	447.896	0	1	1	3.5	0	1	6.71058	0.967134	0.948473	0.986162
958	47.4868	1.57243	0.436348	coll_uni	white	7	within	1.57702	447.896	0	1	1	3.5	0	1	6.71058	0.9671	0.948421	0.986148
959	47.4968	1.57243	0.436348	coll_uni	white	7	within	1.57702	447.896	0	1	1	3.5	0	1	6.71058	0.967066	0.948368	0.986133
960	47.5068	1.57243	0.436348	coll_uni	white	7	within	1.57702	447.896	0	1	1	3.5	0	1	6.71058	0.967033	0.948316	0.986119
961	47.5168	1.57243	0.436348	coll_uni	white	7	within	1.57702	447.896	0	1	1	3.5	0	1	6.71058	0.966999	0.948263	0.986105
962	47.5268	1.57243	0.436348	coll_uni	white	7	within	1.57702	447.896	0	1	1	3.5	0	1	6.71058	0.966965	0.948211	0.98609
963	47.5368	1.57243	0.436348	coll_uni	white	7	within	1.57702	447.896	0	1	1	3.5	0	1	6.71058	0.966931	0.948158	0.986076
964	47.5468	1.57243	0.436348	coll_uni	white	7	within	1.57702	447.896	0	1	1	3.5	0	1	6.71058	0.966897	0.948106	0.986061
965	47.5568	1.57243	0.436348	coll_uni	white	7	within	1.57702	447.896	0	1	1	3.5	0	1	6.71058	0.966864	0.948053	0.986047
966	47.5668	1.57243	0.436348	coll_uni	white	7	within	1.57702	447.896	0	1	1	3.5	0	1	6.71058	0.96683	0.948001	0.986033
967	47.5768	1.57243	0.436348	coll_uni	white	7	within	1.57702	447.896	0	1	1	3.5	0	1	6.71058	0.966796	0.947948	0.986018
968	47.5868	1.57243	0.436348	coll_uni	white	7	within	1.57702	447.896	0	1	1	3.5	0	1	6.71058	0.966762	0.947896	0.986004
969	47.5968	1.57243	0.436348	coll_uni	white	7	within	1.57702	447.896	0	1	1	3.5	0	1	6.71058	0.966728	0.947843	0.98599
970	47.6068	1.57243	0.436348	coll_uni	white	7	within	1.57702	447.896	0	1	1	3.5	0	1	6.71058	0.966695	0.947791	0.985975
971	47.6168	1.57243	0.436348	coll_uni	white	7	within	1.57702	447.896	0	1	1	3.5	0	1	6.71058	0.966661	0.947739	0.985961
972	47.6268	1.57243	0.436348	coll_uni	white	7	within	1.57702	447.896	0	1	1	3.5	0	1	6.71058	0.966627	0.947686	0.985946
973	47.6368	1.57243	0.436348	coll_uni	white	7	within	1.57702	447.896	0	1	1	3.5	0	1	6.71058	0.966593	0.947634	0.985932
974	47.6468	1.57243	0.436348	coll_uni	white	7	within	1.57702	447.896	0	1	1	3.5	0	1	6.71058	0.966559	0.947581	0.985918
975	47.6568	1.57243	0.436348	coll_uni	white	7	within	1.57702	447.896	0	1	1	3.5	0	1	6.71058	0.966526	0.947529	0.985903
976	47.6668	1.57243	0.436348	coll_uni	white	7	within	1.57702	447.896	0	1	1	3.5	0	1	6.71058	0.966492	0.947476	0.985889
977	47.6768	1.57243	0.436348	coll_uni	white	7	within	1.57702	447.896	0	1	1	3.5	0	1	6.71058	0.966458	0.947424	0.985875
978	47.6868	1.57243	0.436348	coll_uni	white	7	within	1.57702	447.896	0	1	1	3.5	0	1	6.71058	0.966424	0.947372	0.98586
979	47.6968	1.57243	0.436348	coll_uni	white	7	within	1.57702	447.896	0	1	1	3.5	0	1	6.71058	0.96639	0.947319	0.985846
980	47.7068	1.57243	0.436348	coll_uni	white	7	within	1.57702	447.896	0	1	1	3.5	0	1	6.71058	0.966357	0.947267	0.985831
981	47.7168	1.57243	0.436348	coll_uni	white	7	within	1.57702	447.896	0	1	1	3.5	0	1	6.71058	0.966323	0.947214	0.985817
982	47.7268	1.57243	0.436348	coll_uni	white	7	within	1.57702	447.896	0	1	1	3.5	0	1	6.71058	0.966289	0.947162	0.985803
983	47.7368	1.57243	0.436348	coll_uni	white	7	within	1.57702	447.896	0	1	1	3.5	0	1	6.71058	0.966255	0.947109	0.985788
984	47.7468	1.57243	0.436348	coll_uni	white	7	within	1.57702	447.896	0	1	1	3.5	0	1	6.71058	0.966222	0.947057	0.985774
985	47.7568	1.57243	0.436348	coll_uni	white	7	within	1.57702	447.896	0	1	1	3.5	0	1	6.71058	0.966188	0.947005	0.98576
986	47.7668	1.57243	0.436348	coll_uni	white	7	within	1.57702	447.896	0	1	1	3.5	0	1	6.71058	0.966154	0.946952	0.985745
987	47.7768	1.57243	0.436348	coll_uni	white	7	within	1.57702	447.896	0	1	1	3.5	0	1	6.71058	0.96612	0.9469	0.985731
988	47.7868	1.57243	0.436348	coll_uni	white	7	within	1.57702	447.896	0	1	1	3.5	0	1	6.71058	0.966087	0.946847	0.985717
989	47.7968	1.57243	0.436348	coll_uni	white	7	within	1.57702	447.896	0	1	1	3.5	0	1	6.71058	0.966053	0.946795	0.985702
990	47.8068	1.57243	0.436348	coll_uni	white	7	within	1.57702	447.896	0	1	1	3.5	0	1	6.71058	0.966019	0.946743	0.985688
991	47.8168	1.57243	0.436348	coll_uni	white	7	within	1.57702	447.896	0	1	1	3.5	0	1	6.71058	0.965985	0.94669	0.985673
992	47.8268	1.57243	0.436348	coll_uni	white	7	within	1.57702	447.896	0	1	1	3.5	0	1	6.71058	0.965951	0.946638	0.985659
993	47.8368	1.57243	0.436348	coll_uni	white	7	within	1.57702	447.896	0	1	1	3.5	0	1	6.71058	0.965918	0.946585	0.985645
994	47.8468	1.57243	0.436348	coll_uni	white	7	within	1.57702	447.896	0	1	1	3.5	0	1	6.71058	0.965884	0.946533	0.98563
995	47.8568	1.57243	0.436348	coll_uni	white	7	within	1.57702	447.896	0	1	1	3.5	0	1	6.71058	0.96585	0.946481	0.985616
996	47.8668	1.57243	0.436348	coll_uni	white	7	within	1.57702	447.896	0	1	1	3.5	0	1	6.71058	0.965816	0.946428	0.985602
997	47.8768	1.57243	0.436348	coll_uni	white	7	within	1.57702	447.896	0	1	1	3.5	0	1	6.71058	0.965783	0.946376	0.985587
998	47.8868	1.57243	0.436348	coll_uni	white	7	within	1.57702	447.896	0	1	1	3.5	0	1	6.71058	0.965749	0.946324	0.985573
999	47.8968	1.57243	0.436348	coll_uni	white	7	within	1.57702	447.896	0	1	1	3.5	0	1	6.71058	0.965715	0.946271	0.985558
1000	47.9068	1.57243	0.436348	coll_uni	white	7	within	1.57702	447.896	0	1	1	3.5	0	1	6.71058	0.965681	0.946219	0.985544
1001	47.9168	1.57243	0.436348	coll_uni	white	7	within	1.57702	447.896	0	1	1	3.5	0	1	6.71058	0.965648	0.946167	0.98553
1002	47.9268	1.57243	0.436348	coll_uni	white	7	within	1.57702	447.896	0	1	1	3.5	0	1	6.71058	0.965614	0.946114	0.985515
1003	47.9368	1.57243	0.436348	coll_uni	white	7	within	1.57702	447.896	0	1	1	3.5	0	1	6.71058	0.96558	0.946062	0.985501
1004	47.9468	1.57243	0.436348	coll_uni	white	7	within	1.57702	447.896	0	1	1	3.5	0	1	6.71058	0.965546	0.946009	0.985487
1005	47.9568	1.57243	0.436348	coll_uni	white	7	within	1.57702	447.896	0	1	1	3.5	0	1	6.71058	0.965513	0.945957	0.985472
1006	47.9668	1.57243	0.436348	coll_uni	white	7	within	1.57702	447.896	0	1	1	3.5	0	1	6.71058	0.965479	0.945905	0.985458
1007	47.9768	1.57243	0.436348	coll_uni	white	7	within	1.57702	447.896	0	1	1	3.5	0	1	6.71058	0.965445	0.945852	0.985444
1008	47.9868	1.57243	0.436348	coll_uni	white	7	within	1.57702	447.896	0	1	1	3.5	0	1	6.71058	0.965411	0.9458	0.985429
1009	47.9968	1.57243	0.436348	coll_uni	white	7	within	1.57702	447.896	0	1	1	3.5	0	1	6.71058	0.965378	0.945748	0.985415
1010	48.0068	1.57243	0.436348	coll_uni	white	7	within	1.57702	447.896	0	1	1	3.5	0	1	6.71058	0.965344	0.945695	0.9854
1011	48.0168	1.57243	0.436348	coll_uni	white	7	within	1.57702	447.896	0	1	1	3.5	0	1	6.71058	0.96531	0.945643	0.985386
1012	48.0268	1.57243	0.436348	coll_uni	white	7	within	1.57702	447.896	0	1	1	3.5	0	1	6.71058	0.965276	0.945591	0.985372
1013	48.0368	1.57243	0.436348	coll_uni	white	7	within	1.57702	447.896	0	1	1	3.5	0	1	6.71058	0.965243	0.945538	0.985357
1014	48.0468	1.57243	0.436348	coll_uni	white	7	within	1.57702	447.896	0	1	1	3.5	0	1	6.71058	0.965209	0.945486	0.985343
1015	48.0568	1.57243	0.436348	coll_uni	white	7	within	1.57702	447.896	0	1	1	3.5	0	1	6.71058	0.965175	0.945434	0.985329
1016	48.0668	1.57243	0.436348	coll_uni	white	7	within	1.57702	447.896	0	1	1	3.5	0	1	6.71058	0.965141	0.945381	0.985314
1017	48.0768	1.57243	0.436348	coll_uni	white	7	within	1.57702	447.896	0	1	1	3.5	0	1	6.71058	0.965108	0.945329	0.9853
1018	48.0868	1.57243	0.436348	coll_uni	white	7	within	1.57702	447.896	0	1	1	3.5	0	1	6.71058	0.965074	0.945277	0.985286
1019	48.0968	1.57243	0.436348	coll_uni	white	7	within	1.57702	447.896	0	1	1	3.5	0	1	6.71058	0.96504	0.945225	0.985271
1020	48.1068	1.57243	0.436348	coll_uni	white	7	within	1.57702	447.896	0	1	1	3.5	0	1	6.71058	0.965006	0.945172	0.985257
1021	48.1168	1.57243	0.436348	coll_uni	white	7	within	1.57702	447.896	0	1	1	3.5	0	1	6.71058	0.964973	0.94512	0.985242
1022	48.1268	1.57243	0.436348	coll_uni	white	7	within	1.57702	447.896	0	1	1	3.5	0	1	6.71058	0.964939	0.945068	0.985228
1023	48.1368	1.57243	0.436348	coll_uni	white	7	within	1.57702	447.896	0	1	1	3.5	0	1	6.71058	0.964905	0.945015	0.985214
1024	48.1468	1.57243	0.436348	coll_uni	white	7	within	1.57702	447.896	0	1	1	3.5	0	1	6.71058	0.964872	0.944963	0.985199
1025	48.1568	1.57243	0.436348	coll_uni	white	7	within	1.57702	447.896	0	1	1	3.5	0	1	6.71058	0.964838	0.944911	0.985185
1026	48.1668	1.57243	0.436348	coll_uni	white	7	within	1.57702	447.896	0	1	1	3.5	0	1	6.71058	0.964804	0.944858	0.985171
1027	48.1768	1.57243	0.436348	coll_uni	white	7	within	1.57702	447.896	0	1	1	3.5	0	1	6.71058	0.96477	0.944806	0.985156
1028	48.1868	1.57243	0.436348	coll_uni	white	7	within	1.57702	447.896	0	1	1	3.5	0	1	6.71058	0.964737	0.944754	0.985142
1029	48.1968	1.57243	0.436348	coll_uni	white	7	within	1.57702	447.896	0	1	1	3.5	0	1	6.71058	0.964703	0.944702	0.985128
1030	48.2068	1.57243	0.436348	coll_uni	white	7	within	1.57702	447.896	0	1	1	3.5	0	1	6.71058	0.964669	0.944649	0.985113
1031	48.2168	1.57243	0.436348	coll_uni	white	7	within	1.57702	447.896	0	1	1	3.5	0	1	6.71058	0.964635	0.944597	0.985099
1032	48.2268	1.57243	0.436348	coll_uni	white	7	within	1.57702	447.896	0	1	1	3.5	0	1	6.71058	0.964602	0.944545	0.985085
1033	48.2368	1.57243	0.436348	coll_uni	white	7	within	1.57702	447.896	0	1	1	3.5	0	1	6.71058	0.964568	0.944493	0.98507
1034	48.2468	1.57243	0.436348	coll_uni	white	7	within	1.57702	447.896	0	1	1	3.5	0	1	6.71058	0.964534	0.94444	0.985056
1035	48.2568	1.57243	0.436348	coll_uni	white	7	within	1.57702	447.896	0	1	1	3.5	0	1	6.71058	0.964501	0.944388	0.985041
1036	48.2668	1.57243	0.436348	coll_uni	white	7	within	1.57702	447.896	0	1	1	3.5	0	1	6.71058	0.964467	0.944336	0.985027
1037	48.2768	1.57243	0.436348	coll_uni	white	7	within	1.57702	447.896	0	1	1	3.5	0	1	6.71058	0.964433	0.944284	0.985013
1038	48.2868	1.57243	0.436348	coll_uni	white	7	within	1.57702	447.896	0	1	1	3.5	0	1	6.71058	0.964399	0.944231	0.984998
1039	48.2968	1.57243	0.436348	coll_uni	white	7	within	1.57702	447.896	0	1	1	3.5	0	1	6.71058	0.964366	0.944179	0.984984
1040	48.3068	1.57243	0.436348	coll_uni	white	7	within	1.57702	447.896	0	1	1	3.5	0	1	6.71058	0.964332	0.944127	0.98497
1041	48.3168	1.57243	0.436348	coll_uni	white	7	within	1.57702	447.896	0	1	1	3.5	0	1	6.71058	0.964298	0.944075	0.984955
1042	48.3268	1.57243	0.436348	coll_uni	white	7	within	1.57702	447.896	0	1	1	3.5	0	1	6.71058	0.964265	0.944022	0.984941
1043	48.3368	1.57243	0.436348	coll_uni	white	7	within	1.57702	447.896	0	1	1	3.5	0	1	6.71058	0.964231	0.94397	0.984927
1044	48.3468	1.57243	0.436348	coll_uni	white	7	within	1.57702	447.896	0	1	1	3.5	0	1	6.71058	0.964197	0.943918	0.984912
1045	48.3568	1.57243	0.436348	coll_uni	white	7	within	1.57702	447.896	0	1	1	3.5	0	1	6.71058	0.964163	0.943866	0.984898
1046	48.3668	1.57243	0.436348	coll_uni	white	7	within	1.57702	447.896	0	1	1	3.5	0	1	6.71058	0.96413	0.943813	0.984884
1047	48.3768	1.57243	0.436348	coll_uni	white	7	within	1.57702	447.896	0	1	1	3.5	0	1	6.71058	0.964096	0.943761	0.984869
1048	48.3868	1.57243	0.436348	coll_uni	white	7	within	1.57702	447.896	0	1	1	3.5	0	1	6.71058	0.964062	0.943709	0.984855
1049	48.3968	1.57243	0.436348	coll_uni	white	7	within	1.57702	447.896	0	1	1	3.5	0	1	6.71058	0.964029	0.943657	0.98484
1050	48.4068	1.57243	0.436348	coll_uni	white	7	within	1.57702	447.896	0	1	1	3.5	0	1	6.71058	0.963995	0.943604	0.984826
1051	48.4168	1.57243	0.436348	coll_uni	white	7	within	1.57702	447.896	0	1	1	3.5	0	1	6.71058	0.963961	0.943552	0.984812
1052	48.4268	1.57243	0.436348	coll_uni	white	7	within	1.57702	447.896	0	1	1	3.5	0	1	6.71058	0.963928	0.9435	0.984797
1053	48.4368	1.57243	0.436348	coll_uni	white	7	within	1.57702	447.896	0	1	1	3.5	0	1	6.71058	0.963894	0.943448	0.984783
1054	48.4468	1.57243	0.436348	coll_uni	white	7	within	1.57702	447.896	0	1	1	3.5	0	1	6.71058	0.96386	0.943396	0.984769
1055	48.4568	1.57243	0.436348	coll_uni	white	7	within	1.57702	447.896	0	1	1	3.5	0	1	6.71058	0.963827	0.943343	0.984754
1056	48.4668	1.57243	0.436348	coll_uni	white	7	within	1.57702	447.896	0	1	1	3.5	0	1	6.71058	0.963793	0.943291	0.98474
1057	48.4768	1.57243	0.436348	coll_uni	white	7	within	1.57702	447.896	0	1	1	3.5	0	1	6.71058	0.963759	0.943239	0.984726
1058	48.4868	1.57243	0.436348	coll_uni	white	7	within	1.57702	447.896	0	1	1	3.5	0	1	6.71058	0.963725	0.943187	0.984711
1059	48.4968	1.57243	0.436348	coll_uni	white	7	within	1.57702	447.896	0	1	1	3.5	0	1	6.71058	0.963692	0.943135	0.984697
1060	48.5068	1.57243	0.436348	coll_uni	white	7	within	1.57702	447.896	0	1	1	3.5	0	1	6.71058	0.963658	0.943082	0.984683
1061	48.5168	1.57243	0.436348	coll_uni	white	7	within	1.57702	447.896	0	1	1	3.5	0	1	6.71058	0.963624	0.94303	0.984668
1062	48.5268	1.57243	0.436348	coll_uni	white	7	within	1.57702	447.896	0	1	1	3.5	0	1	6.71058	0.963591	0.942978	0.984654
1063	48.5368	1.57243	0.436348	coll_uni	white	7	within	1.57702	447.896	0	1	1	3.5	0	1	6.71058	0.963557	0.942926	0.98464
1064	48.5468	1.57243	0.436348	coll_uni	white	7	within	1.57702	447.896	0	1	1	3.5	0	1	6.71058	0.963523	0.942874	0.984625
1065	48.5568	1.57243	0.436348	coll_uni	white	7	within	1.57702	447.896	0	1	1	3.5	0	1	6.71058	0.96349	0.942822	0.984611
1066	48.5668	1.57243	0.436348	coll_uni	white	7	within	1.57702	447.896	0	1	1	3.5	0	1	6.71058	0.963456	0.942769	0.984596
1067	48.5768	1.57243	0.436348	coll_uni	white	7	within	1.57702	447.896	0	1	1	3.5	0	1	6.71058	0.963422	0.942717	0.984582
1068	48.5868	1.57243	0.436348	coll_uni	white	7	within	1.57702	447.896	0	1	1	3.5	0	1	6.71058	0.963389	0.942665	0.984568
1069	48.5968	1.57243	0.436348	coll_uni	white	7	within	1.57702	447.896	0	1	1	3.5	0	1	6.71058	0.963355	0.942613	0.984553
1070	48.6068	1.57243	0.436348	coll_uni	white	7	within	1.57702	447.896	0	1	1	3.5	0	1	6.71058	0.963321	0.942561	0.984539
1071	48.6168	1.57243	0.436348	coll_uni	white	7	within	1.57702	447.896	0	1	1	3.5	0	1	6.71058	0.963288	0.942509	0.984525
1072	48.6268	1.57243	0.436348	coll_uni	white	7	within	1.57702	447.896	0	1	1	3.5	0	1	6.71058	0.963254	0.942456	0.98451
1073	48.6368	1.57243	0.436348	coll_uni	white	7	within	1.57702	447.896	0	1	1	3.5	0	1	6.71058	0.96322	0.942404	0.984496
1074	48.6468	1.57243	0.436348	coll_uni	white	7	within	1.57702	447.896	0	1	1	3.5	0	1	6.71058	0.963187	0.942352	0.984482
1075	48.6568	1.57243	0.436348	coll_uni	white	7	within	1.57702	447.896	0	1	1	3.5	0	1	6.71058	0.963153	0.9423	0.984467
1076	48.6668	1.57243	0.436348	coll_uni	white	7	within	1.57702	447.896	0	1	1	3.5	0	1	6.71058	0.963119	0.942248	0.984453
1077	48.6768	1.57243	0.436348	coll_uni	white	7	within	1.57702	447.896	0	1	1	3.5	0	1	6.71058	0.963086	0.942196	0.984439
1078	48.6868	1.57243	0.436348	coll_uni	white	7	within	1.57702	447.896	0	1	1	3.5	0	1	6.71058	0.963052	0.942144	0.984424
1079	48.6968	1.57243	0.436348	coll_uni	white	7	within	1.57702	447.896	0	1	1	3.5	0	1	6.71058	0.963018	0.942091	0.98441
1080	48.7068	1.57243	0.436348	coll_uni	white	7	within	1.57702	447.896	0	1	1	3.5	0	1	6.71058	0.962985	0.942039	0.984396
1081	48.7168	1.57243	0.436348	coll_uni	white	7	within	1.57702	447.896	0	1	1	3.5	0	1	6.71058	0.962951	0.941987	0.984381
1082	48.7268	1.57243	0.436348	coll_uni	white	7	within	1.57702	447.896	0	1	1	3.5	0	1	6.71058	0.962917	0.941935	0.984367
1083	48.7368	1.57243	0.436348	coll_uni	white	7	within	1.57702	447.896	0	1	1	3.5	0	1	6.71058	0.962884	0.941883	0.984353
1084	48.7468	1.57243	0.436348	coll_uni	white	7	within	1.57702	447.896	0	1	1	3.5	0	1	6.71058	0.96285	0.941831	0.984338
1085	48.7568	1.57243	0.436348	coll_uni	white	7	within	1.57702	447.896	0	1	1	3.5	0	1	6.71058	0.962816	0.941779	0.984324
1086	48.7668	1.57243	0.436348	coll_uni	white	7	within	1.57702	447.896	0	1	1	3.5	0	1	6.71058	0.962783	0.941727	0.984309
1087	48.7768	1.57243	0.436348	coll_uni	white	7	within	1.57702	447.896	0	1	1	3.5	0	1	6.71058	0.962749	0.941674	0.984295
1088	48.7868	1.57243	0.436348	coll_uni	white	7	within	1.57702	447.896	0	1	1	3.5	0	1	6.71058	0.962715	0.941622	0.984281
1089	48.7968	1.57243	0.436348	coll_uni	white	7	within	1.57702	447.896	0	1	1	3.5	0	1	6.71058	0.962682	0.94157	0.984266
1090	48.8068	1.57243	0.436348	coll_uni	white	7	within	1.57702	447.896	0	1	1	3.5	0	1	6.71058	0.962648	0.941518	0.984252
1091	48.8168	1.57243	0.436348	coll_uni	white	7	within	1.57702	447.896	0	1	1	3.5	0	1	6.71058	0.962614	0.941466	0.984238
1092	48.8268	1.57243	0.436348	coll_uni	white	7	within	1.57702	447.896	0	1	1	3.5	0	1	6.71058	0.962581	0.941414	0.984223
1093	48.8368	1.57243	0.436348	coll_uni	white	7	within	1.57702	447.896	0	1	1	3.5	0	1	6.71058	0.962547	0.941362	0.984209
1094	48.8468	1.57243	0.436348	coll_uni	white	7	within	1.57702	447.896	0	1	1	3.5	0	1	6.71058	0.962513	0.94131	0.984195
1095	48.8568	1.57243	0.436348	coll_uni	white	7	within	1.57702	447.896	0	1	1	3.5	0	1	6.71058	0.96248	0.941258	0.98418
1096	48.8668	1.57243	0.436348	coll_uni	white	7	within	1.57702	447.896	0	1	1	3.5	0	1	6.71058	0.962446	0.941206	0.984166
1097	48.8768	1.57243	0.436348	coll_uni	white	7	within	1.57702	447.896	0	1	1	3.5	0	1	6.71058	0.962412	0.941154	0.984152
1098	48.8868	1.57243	0.436348	coll_uni	white	7	within	1.57702	447.896	0	1	1	3.5	0	1	6.71058	0.962379	0.941101	0.984137
1099	48.8968	1.57243	0.436348	coll_uni	white	7	within	1.57702	447.896	0	1	1	3.5	0	1	6.71058	0.962345	0.941049	0.984123
1100	48.9068	1.57243	0.436348	coll_uni	white	7	within	1.57702	447.896	0	1	1	3.5	0	1	6.71058	0.962312	0.940997	0.984109
1101	48.9168	1.57243	0.436348	coll_uni	white	7	within	1.57702	447.896	0	1	1	3.5	0	1	6.71058	0.962278	0.940945	0.984094
1102	48.9268	1.57243	0.436348	coll_uni	white	7	within	1.57702	447.896	0	1	1	3.5	0	1	6.71058	0.962244	0.940893	0.98408
1103	48.9368	1.57243	0.436348	coll_uni	white	7	within	1.57702	447.896	0	1	1	3.5	0	1	6.71058	0.962211	0.940841	0.984066
1104	48.9468	1.57243	0.436348	coll_uni	white	7	within	1.57702	447.896	0	1	1	3.5	0	1	6.71058	0.962177	0.940789	0.984051
1105	48.9568	1.57243	0.436348	coll_uni	white	7	within	1.57702	447.896	0	1	1	3.5	0	1	6.71058	0.962143	0.940737	0.984037
1106	48.9668	1.57243	0.436348	coll_uni	white	7	within	1.57702	447.896	0	1	1	3.5	0	1	6.71058	0.96211	0.940685	0.984023
1107	48.9768	1.57243	0.436348	coll_uni	white	7	within	1.57702	447.896	0	1	1	3.5	0	1	6.71058	0.962076	0.940633	0.984008
1108	48.9868	1.57243	0.436348	coll_uni	white	7	within	1.57702	447.896	0	1	1	3.5	0	1	6.71058	0.962042	0.940581	0.983994
1109	48.9968	1.57243	0.436348	coll_uni	white	7	within	1.57702	447.896	0	1	1	3.5	0	1	6.71058	0.962009	0.940529	0.98398
1110	49.0068	1.57243	0.436348	coll_uni	white	7	within	1.57702	447.896	0	1	1	3.5	0	1	6.71058	0.961975	0.940477	0.983965
1111	49.0168	1.57243	0.436348	coll_uni	white	7	within	1.57702	447.896	0	1	1	3.5	0	1	6.71058	0.961942	0.940425	0.983951
1112	49.0268	1.57243	0.436348	coll_uni	white	7	within	1.57702	447.896	0	1	1	3.5	0	1	6.71058	0.961908	0.940373	0.983937
1113	49.0368	1.57243	0.436348	coll_uni	white	7	within	1.57702	447.896	0	1	1	3.5	0	1	6.71058	0.961874	0.940321	0.983922
1114	49.0468	1.57243	0.436348	coll_uni	white	7	within	1.57702	447.896	0	1	1	3.5	0	1	6.71058	0.961841	0.940269	0.983908
1115	49.0568	1.57243	0.436348	coll_uni	white	7	within	1.57702	447.896	0	1	1	3.5	0	1	6.71058	0.961807	0.940217	0.983893
1116	49.0668	1.57243	0.436348	coll_uni	white	7	within	1.57702	447.896	0	1	1	3.5	0	1	6.71058	0.961773	0.940165	0.983879
1117	49.0768	1.57243	0.436348	coll_uni	white	7	within	1.57702	447.896	0	1	1	3.5	0	1	6.71058	0.96174	0.940112	0.983865
1118	49.0868	1.57243	0.436348	coll_uni	white	7	within	1.57702	447.896	0	1	1	3.5	0	1	6.71058	0.961706	0.94006	0.98385
1119	49.0968	1.57243	0.436348	coll_uni	white	7	within	1.57702	447.896	0	1	1	3.5	0	1	6.71058	0.961673	0.940008	0.983836
1120	49.1068	1.57243	0.436348	coll_uni	white	7	within	1.57702	447.896	0	1	1	3.5	0	1	6.71058	0.961639	0.939956	0.983822
1121	49.1168	1.57243	0.436348	coll_uni	white	7	within	1.57702	447.896	0	1	1	3.5	0	1	6.71058	0.961605	0.939904	0.983807
1122	49.1268	1.57243	0.436348	coll_uni	white	7	within	1.57702	447.896	0	1	1	3.5	0	1	6.71058	0.961572	0.939852	0.983793
1123	49.1368	1.57243	0.436348	coll_uni	white	7	within	1.57702	447.896	0	1	1	3.5	0	1	6.71058	0.961538	0.9398	0.983779
1124	49.1468	1.57243	0.436348	coll_uni	white	7	within	1.57702	447.896	0	1	1	3.5	0	1	6.71058	0.961505	0.939748	0.983764
1125	49.1568	1.57243	0.436348	coll_uni	white	7	within	1.57702	447.896	0	1	1	3.5	0	1	6.71058	0.961471	0.939696	0.98375
1126	49.1668	1.57243	0.436348	coll_uni	white	7	within	1.57702	447.896	0	1	1	3.5	0	1	6.71058	0.961437	0.939644	0.983736
1127	49.1768	1.57243	0.436348	coll_uni	white	7	within	1.57702	447.896	0	1	1	3.5	0	1	6.71058	0.961404	0.939592	0.983721
1128	49.1868	1.57243	0.436348	coll_uni	white	7	within	1.57702	447.896	0	1	1	3.5	0	1	6.71058	0.96137	0.93954	0.983707
1129	49.1968	1.57243	0.436348	coll_uni	white	7	within	1.57702	447.896	0	1	1	3.5	0	1	6.71058	0.961337	0.939488	0.983693
1130	49.2068	1.57243	0.436348	coll_uni	white	7	within	1.57702	447.896	0	1	1	3.5	0	1	6.71058	0.961303	0.939436	0.983678
1131	49.2168	1.57243	0.436348	coll_uni	white	7	within	1.57702	447.896	0	1	1	3.5	0	1	6.71058	0.961269	0.939384	0.983664
1132	49.2268	1.57243	0.436348	coll_uni	white	7	within	1.57702	447.896	0	1	1	3.5	0	1	6.71058	0.961236	0.939332	0.98365
1133	49.2368	1.57243	0.436348	coll_uni	white	7	within	1.57702	447.896	0	1	1	3.5	0	1	6.71058	0.961202	0.93928	0.983635
1134	49.2468	1.57243	0.436348	coll_uni	white	7	within	1.57702	447.896	0	1	1	3.5	0	1	6.71058	0.961169	0.939229	0.983621
1135	49.2568	1.57243	0.436348	coll_uni	white	7	within	1.57702	447.896	0	1	1	3.5	0	1	6.71058	0.961135	0.939177	0.983607
1136	49.2668	1.57243	0.436348	coll_uni	white	7	within	1.57702	447.896	0	1	1	3.5	0	1	6.71058	0.961101	0.939125	0.983592
1137	49.2768	1.57243	0.436348	coll_uni	white	7	within	1.57702	447.896	0	1	1	3.5	0	1	6.71058	0.961068	0.939073	0.983578
1138	49.2868	1.57243	0.436348	coll_uni	white	7	within	1.57702	447.896	0	1	1	3.5	0	1	6.71058	0.961034	0.939021	0.983564
1139	49.2968	1.57243	0.436348	coll_uni	white	7	within	1.57702	447.896	0	1	1	3.5	0	1	6.71058	0.961001	0.938969	0.983549
1140	49.3068	1.57243	0.436348	coll_uni	white	7	within	1.57702	447.896	0	1	1	3.5	0	1	6.71058	0.960967	0.938917	0.983535
1141	49.3168	1.57243	0.436348	coll_uni	white	7	within	1.57702	447.896	0	1	1	3.5	0	1	6.71058	0.960933	0.938865	0.983521
1142	49.3268	1.57243	0.436348	coll_uni	white	7	within	1.57702	447.896	0	1	1	3.5	0	1	6.71058	0.9609	0.938813	0.983506
1143	49.3368	1.57243	0.436348	coll_uni	white	7	within	1.57702	447.896	0	1	1	3.5	0	1	6.71058	0.960866	0.938761	0.983492
1144	49.3468	1.57243	0.436348	coll_uni	white	7	within	1.57702	447.896	0	1	1	3.5	0	1	6.71058	0.960833	0.938709	0.983478
1145	49.3568	1.57243	0.436348	coll_uni	white	7	within	1.57702	447.896	0	1	1	3.5	0	1	6.71058	0.960799	0.938657	0.983463
1146	49.3668	1.57243	0.436348	coll_uni	white	7	within	1.57702	447.896	0	1	1	3.5	0	1	6.71058	0.960765	0.938605	0.983449
1147	49.3768	1.57243	0.436348	coll_uni	white	7	within	1.57702	447.896	0	1	1	3.5	0	1	6.71058	0.960732	0.938553	0.983435
1148	49.3868	1.57243	0.436348	coll_uni	white	7	within	1.57702	447.896	0	1	1	3.5	0	1	6.71058	0.960698	0.938501	0.98342
1149	49.3968	1.57243	0.436348	coll_uni	white	7	within	1.57702	447.896	0	1	1	3.5	0	1	6.71058	0.960665	0.938449	0.983406
1150	49.4068	1.57243	0.436348	coll_uni	white	7	within	1.57702	447.896	0	1	1	3.5	0	1	6.71058	0.960631	0.938397	0.983392
1151	49.4168	1.57243	0.436348	coll_uni	white	7	within	1.57702	447.896	0	1	1	3.5	0	1	6.71058	0.960598	0.938345	0.983377
1152	49.4268	1.57243	0.436348	coll_uni	white	7	within	1.57702	447.896	0	1	1	3.5	0	1	6.71058	0.960564	0.938293	0.983363
1153	49.4368	1.57243	0.436348	coll_uni	white	7	within	1.57702	447.896	0	1	1	3.5	0	1	6.71058	0.96053	0.938242	0.983349
1154	49.4468	1.57243	0.436348	coll_uni	white	7	within	1.57702	447.896	0	1	1	3.5	0	1	6.71058	0.960497	0.93819	0.983334
1155	49.4568	1.57243	0.436348	coll_uni	white	7	within	1.57702	447.896	0	1	1	3.5	0	1	6.71058	0.960463	0.938138	0.98332
1156	49.4668	1.57243	0.436348	coll_uni	white	7	within	1.57702	447.896	0	1	1	3.5	0	1	6.71058	0.96043	0.938086	0.983306
1157	49.4768	1.57243	0.436348	coll_uni	white	7	within	1.57702	447.896	0	1	1	3.5	0	1	6.71058	0.960396	0.938034	0.983291
1158	49.4868	1.57243	0.436348	coll_uni	white	7	within	1.57702	447.896	0	1	1	3.5	0	1	6.71058	0.960362	0.937982	0.983277
1159	49.4968	1.57243	0.436348	coll_uni	white	7	within	1.57702	447.896	0	1	1	3.5	0	1	6.71058	0.960329	0.93793	0.983263
1160	49.5068	1.57243	0.436348	coll_uni	white	7	within	1.57702	447.896	0	1	1	3.5	0	1	6.71058	0.960295	0.937878	0.983248
1161	49.5168	1.57243	0.436348	coll_uni	white	7	within	1.57702	447.896	0	1	1	3.5	0	1	6.71058	0.960262	0.937826	0.983234
1162	49.5268	1.57243	0.436348	coll_uni	white	7	within	1.57702	447.896	0	1	1	3.5	0	1	6.71058	0.960228	0.937774	0.98322
1163	49.5368	1.57243	0.436348	coll_uni	white	7	within	1.57702	447.896	0	1	1	3.5	0	1	6.71058	0.960195	0.937722	0.983205
1164	49.5468	1.57243	0.436348	coll_uni	white	7	within	1.57702	447.896	0	1	1	3.5	0	1	6.71058	0.960161	0.937671	0.983191
1165	49.5568	1.57243	0.436348	coll_uni	white	7	within	1.57702	447.896	0	1	1	3.5	0	1	6.71058	0.960128	0.937619	0.983177
1166	49.5668	1.57243	0.436348	coll_uni	white	7	within	1.57702	447.896	0	1	1	3.5	0	1	6.71058	0.960094	0.937567	0.983162
1167	49.5768	1.57243	0.436348	coll_uni	white	7	within	1.57702	447.896	0	1	1	3.5	0	1	6.71058	0.96006	0.937515	0.983148
1168	49.5868	1.57243	0.436348	coll_uni	white	7	within	1.57702	447.896	0	1	1	3.5	0	1	6.71058	0.960027	0.937463	0.983134
1169	49.5968	1.57243	0.436348	coll_uni	white	7	within	1.57702	447.896	0	1	1	3.5	0	1	6.71058	0.959993	0.937411	0.983119
1170	49.6068	1.57243	0.436348	coll_uni	white	7	within	1.57702	447.896	0	1	1	3.5	0	1	6.71058	0.95996	0.937359	0.983105
1171	49.6168	1.57243	0.436348	coll_uni	white	7	within	1.57702	447.896	0	1	1	3.5	0	1	6.71058	0.959926	0.937307	0.983091
1172	49.6268	1.57243	0.436348	coll_uni	white	7	within	1.57702	447.896	0	1	1	3.5	0	1	6.71058	0.959893	0.937256	0.983076
1173	49.6368	1.57243	0.436348	coll_uni	white	7	within	1.57702	447.896	0	1	1	3.5	0	1	6.71058	0.959859	0.937204	0.983062
1174	49.6468	1.57243	0.436348	coll_uni	white	7	within	1.57702	447.896	0	1	1	3.5	0	1	6.71058	0.959826	0.937152	0.983048
1175	49.6568	1.57243	0.436348	coll_uni	white	7	within	1.57702	447.896	0	1	1	3.5	0	1	6.71058	0.959792	0.9371	0.983033
1176	49.6668	1.57243	0.436348	coll_uni	white	7	within	1.57702	447.896	0	1	1	3.5	0	1	6.71058	0.959758	0.937048	0.983019
1177	49.6768	1.57243	0.436348	coll_uni	white	7	within	1.57702	447.896	0	1	1	3.5	0	1	6.71058	0.959725	0.936996	0.983005
1178	49.6868	1.57243	0.436348	coll_uni	white	7	within	1.57702	447.896	0	1	1	3.5	0	1	6.71058	0.959691	0.936944	0.98299
1179	49.6968	1.57243	0.436348	coll_uni	white	7	within	1.57702	447.896	0	1	1	3.5	0	1	6.71058	0.959658	0.936893	0.982976
1180	49.7068	1.57243	0.436348	coll_uni	white	7	within	1.57702	447.896	0	1	1	3.5	0	1	6.71058	0.959624	0.936841	0.982962
1181	49.7168	1.57243	0.436348	coll_uni	white	7	within	1.57702	447.896	0	1	1	3.5	0	1	6.71058	0.959591	0.936789	0.982947
1182	49.7268	1.57243	0.436348	coll_uni	white	7	within	1.57702	447.896	0	1	1	3.5	0	1	6.71058	0.959557	0.936737	0.982933
1183	49.7368	1.57243	0.436348	coll_uni	white	7	within	1.57702	447.896	0	1	1	3.5	0	1	6.71058	0.959524	0.936685	0.982919
1184	49.7468	1.57243	0.436348	coll_uni	white	7	within	1.57702	447.896	0	1	1	3.5	0	1	6.71058	0.95949	0.936633	0.982904
1185	49.7568	1.57243	0.436348	coll_uni	white	7	within	1.57702	447.896	0	1	1	3.5	0	1	6.71058	0.959457	0.936582	0.98289
1186	49.7668	1.57243	0.436348	coll_uni	white	7	within	1.57702	447.896	0	1	1	3.5	0	1	6.71058	0.959423	0.93653	0.982876
1187	49.7768	1.57243	0.436348	coll_uni	white	7	within	1.57702	447.896	0	1	1	3.5	0	1	6.71058	0.959389	0.936478	0.982861
1188	49.7868	1.57243	0.436348	coll_uni	white	7	within	1.57702	447.896	0	1	1	3.5	0	1	6.71058	0.959356	0.936426	0.982847
1189	49.7968	1.57243	0.436348	coll_uni	white	7	within	1.57702	447.896	0	1	1	3.5	0	1	6.71058	0.959322	0.936374	0.982833
1190	49.8068	1.57243	0.436348	coll_uni	white	7	within	1.57702	447.896	0	1	1	3.5	0	1	6.71058	0.959289	0.936322	0.982818
1191	49.8168	1.57243	0.436348	coll_uni	white	7	within	1.57702	447.896	0	1	1	3.5	0	1	6.71058	0.959255	0.936271	0.982804
1192	49.8268	1.57243	0.436348	coll_uni	white	7	within	1.57702	447.896	0	1	1	3.5	0	1	6.71058	0.959222	0.936219	0.98279
1193	49.8368	1.57243	0.436348	coll_uni	white	7	within	1.57702	447.896	0	1	1	3.5	0	1	6.71058	0.959188	0.936167	0.982776
1194	49.8468	1.57243	0.436348	coll_uni	white	7	within	1.57702	447.896	0	1	1	3.5	0	1	6.71058	0.959155	0.936115	0.982761
1195	49.8568	1.57243	0.436348	coll_uni	white	7	within	1.57702	447.896	0	1	1	3.5	0	1	6.71058	0.959121	0.936063	0.982747
1196	49.8668	1.57243	0.436348	coll_uni	white	7	within	1.57702	447.896	0	1	1	3.5	0	1	6.71058	0.959088	0.936012	0.982733
1197	49.8768	1.57243	0.436348	coll_uni	white	7	within	1.57702	447.896	0	1	1	3.5	0	1	6.71058	0.959054	0.93596	0.982718
1198	49.8868	1.57243	0.436348	coll_uni	white	7	within	1.57702	447.896	0	1	1	3.5	0	1	6.71058	0.959021	0.935908	0.982704
1199	49.8968	1.57243	0.436348	coll_uni	white	7	within	1.57702	447.896	0	1	1	3.5	0	1	6.71058	0.958987	0.935856	0.98269
1200	49.9068	1.57243	0.436348	coll_uni	white	7	within	1.57702	447.896	0	1	1	3.5	0	1	6.71058	0.958954	0.935804	0.982675
1201	49.9168	1.57243	0.436348	coll_uni	white	7	within	1.57702	447.896	0	1	1	3.5	0	1	6.71058	0.95892	0.935753	0.982661
1202	49.9268	1.57243	0.436348	coll_uni	white	7	within	1.57702	447.896	0	1	1	3.5	0	1	6.71058	0.958887	0.935701	0.982647
1203	49.9368	1.57243	0.436348	coll_uni	white	7	within	1.57702	447.896	0	1	1	3.5	0	1	6.71058	0.958853	0.935649	0.982632
1204	49.9468	1.57243	0.436348	coll_uni	white	7	within	1.57702	447.896	0	1	1	3.5	0	1	6.71058	0.958819	0.935597	0.982618
1205	49.9568	1.57243	0.436348	coll_uni	white	7	within	1.57702	447.896	0	1	1	3.5	0	1	6.71058	0.958786	0.935546	0.982604
1206	49.9668	1.57243	0.436348	coll_uni	white	7	within	1.57702	447.896	0	1	1	3.5	0	1	6.71058	0.958752	0.935494	0.982589
1207	49.9768	1.57243	0.436348	coll_uni	white	7	within	1.57702	447.896	0	1	1	3.5	0	1	6.71058	0.958719	0.935442	0.982575
1208	49.9868	1.57243	0.436348	coll_uni	white	7	within	1.57702	447.896	0	1	1	3.5	0	1	6.71058	0.958685	0.93539	0.982561
1209	49.9968	1.57243	0.436348	coll_uni	white	7	within	1.57702	447.896	0	1	1	3.5	0	1	6.71058	0.958652	0.935339	0.982546
1210	50.0068	1.57243	0.436348	coll_uni	white	7	within	1.57702	447.896	0	1	1	3.5	0	1	6.71058	0.958618	0.935287	0.982532
1211	50.0168	1.57243	0.436348	coll_uni	white	7	within	1.57702	447.896	0	1	1	3.5	0	1	6.71058	0.958585	0.935235	0.982518
1212	50.0268	1.57243	0.436348	coll_uni	white	7	within	1.57702	447.896	0	1	1	3.5	0	1	6.71058	0.958551	0.935183	0.982503
1213	50.0368	1.57243	0.436348	coll_uni	white	7	within	1.57702	447.896	0	1	1	3.5	0	1	6.71058	0.958518	0.935132	0.982489
1214	50.0468	1.57243	0.436348	coll_uni	white	7	within	1.57702	447.896	0	1	1	3.5	0	1	6.71058	0.958484	0.93508	0.982475
1215	50.0568	1.57243	0.436348	coll_uni	white	7	within	1.57702	447.896	0	1	1	3.5	0	1	6.71058	0.958451	0.935028	0.98246
1216	50.0668	1.57243	0.436348	coll_uni	white	7	within	1.57702	447.896	0	1	1	3.5	0	1	6.71058	0.958417	0.934976	0.982446
1217	50.0768	1.57243	0.436348	coll_uni	white	7	within	1.57702	447.896	0	1	1	3.5	0	1	6.71058	0.958384	0.934925	0.982432
1218	50.0868	1.57243	0.436348	coll_uni	white	7	within	1.57702	447.896	0	1	1	3.5	0	1	6.71058	0.95835	0.934873	0.982417
1219	50.0968	1.57243	0.436348	coll_uni	white	7	within	1.57702	447.896	0	1	1	3.5	0	1	6.71058	0.958317	0.934821	0.982403
1220	50.1068	1.57243	0.436348	coll_uni	white	7	within	1.57702	447.896	0	1	1	3.5	0	1	6.71058	0.958283	0.934769	0.982389
1221	50.1168	1.57243	0.436348	coll_uni	white	7	within	1.57702	447.896	0	1	1	3.5	0	1	6.71058	0.95825	0.934718	0.982374
1222	50.1268	1.57243	0.436348	coll_uni	white	7	within	1.57702	447.896	0	1	1	3.5	0	1	6.71058	0.958216	0.934666	0.98236
1223	50.1368	1.57243	0.436348	coll_uni	white	7	within	1.57702	447.896	0	1	1	3.5	0	1	6.71058	0.958183	0.934614	0.982346
1224	50.1468	1.57243	0.436348	coll_uni	white	7	within	1.57702	447.896	0	1	1	3.5	0	1	6.71058	0.958149	0.934562	0.982332
1225	50.1568	1.57243	0.436348	coll_uni	white	7	within	1.57702	447.896	0	1	1	3.5	0	1	6.71058	0.958116	0.934511	0.982317
1226	50.1668	1.57243	0.436348	coll_uni	white	7	within	1.57702	447.896	0	1	1	3.5	0	1	6.71058	0.958082	0.934459	0.982303
1227	50.1768	1.57243	0.436348	coll_uni	white	7	within	1.57702	447.896	0	1	1	3.5	0	1	6.71058	0.958049	0.934407	0.982289
1228	50.1868	1.57243	0.436348	coll_uni	white	7	within	1.57702	447.896	0	1	1	3.5	0	1	6.71058	0.958015	0.934356	0.982274
1229	50.1968	1.57243	0.436348	coll_uni	white	7	within	1.57702	447.896	0	1	1	3.5	0	1	6.71058	0.957982	0.934304	0.98226
1230	50.2068	1.57243	0.436348	coll_uni	white	7	within	1.57702	447.896	0	1	1	3.5	0	1	6.71058	0.957948	0.934252	0.982246
1231	50.2168	1.57243	0.436348	coll_uni	white	7	within	1.57702	447.896	0	1	1	3.5	0	1	6.71058	0.957915	0.934201	0.982231
1232	50.2268	1.57243	0.436348	coll_uni	white	7	within	1.57702	447.896	0	1	1	3.5	0	1	6.71058	0.957881	0.934149	0.982217
1233	50.2368	1.57243	0.436348	coll_uni	white	7	within	1.57702	447.896	0	1	1	3.5	0	1	6.71058	0.957848	0.934097	0.982203
1234	50.2468	1.57243	0.436348	coll_uni	white	7	within	1.57702	447.896	0	1	1	3.5	0	1	6.71058	0.957814	0.934045	0.982188
1235	50.2568	1.57243	0.436348	coll_uni	white	7	within	1.57702	447.896	0	1	1	3.5	0	1	6.71058	0.957781	0.933994	0.982174
1236	50.2668	1.57243	0.436348	coll_uni	white	7	within	1.57702	447.896	0	1	1	3.5	0	1	6.71058	0.957748	0.933942	0.98216
1237	50.2768	1.57243	0.436348	coll_uni	white	7	within	1.57702	447.896	0	1	1	3.5	0	1	6.71058	0.957714	0.93389	0.982145
1238	50.2868	1.57243	0.436348	coll_uni	white	7	within	1.57702	447.896	0	1	1	3.5	0	1	6.71058	0.957681	0.933839	0.982131
1239	50.2968	1.57243	0.436348	coll_uni	white	7	within	1.57702	447.896	0	1	1	3.5	0	1	6.71058	0.957647	0.933787	0.982117
1240	50.3068	1.57243	0.436348	coll_uni	white	7	within	1.57702	447.896	0	1	1	3.5	0	1	6.71058	0.957614	0.933735	0.982102
1241	50.3168	1.57243	0.436348	coll_uni	white	7	within	1.57702	447.896	0	1	1	3.5	0	1	6.71058	0.95758	0.933684	0.982088
1242	50.3268	1.57243	0.436348	coll_uni	white	7	within	1.57702	447.896	0	1	1	3.5	0	1	6.71058	0.957547	0.933632	0.982074
1243	50.3368	1.57243	0.436348	coll_uni	white	7	within	1.57702	447.896	0	1	1	3.5	0	1	6.71058	0.957513	0.93358	0.98206
1244	50.3468	1.57243	0.436348	coll_uni	white	7	within	1.57702	447.896	0	1	1	3.5	0	1	6.71058	0.95748	0.933529	0.982045
1245	50.3568	1.57243	0.436348	coll_uni	white	7	within	1.57702	447.896	0	1	1	3.5	0	1	6.71058	0.957446	0.933477	0.982031
1246	50.3668	1.57243	0.436348	coll_uni	white	7	within	1.57702	447.896	0	1	1	3.5	0	1	6.71058	0.957413	0.933425	0.982017
1247	50.3768	1.57243	0.436348	coll_uni	white	7	within	1.57702	447.896	0	1	1	3.5	0	1	6.71058	0.957379	0.933374	0.982002
1248	50.3868	1.57243	0.436348	coll_uni	white	7	within	1.57702	447.896	0	1	1	3.5	0	1	6.71058	0.957346	0.933322	0.981988
1249	50.3968	1.57243	0.436348	coll_uni	white	7	within	1.57702	447.896	0	1	1	3.5	0	1	6.71058	0.957312	0.933271	0.981974
1250	50.4068	1.57243	0.436348	coll_uni	white	7	within	1.57702	447.896	0	1	1	3.5	0	1	6.71058	0.957279	0.933219	0.981959
1251	50.4168	1.57243	0.436348	coll_uni	white	7	within	1.57702	447.896	0	1	1	3.5	0	1	6.71058	0.957245	0.933167	0.981945
1252	50.4268	1.57243	0.436348	coll_uni	white	7	within	1.57702	447.896	0	1	1	3.5	0	1	6.71058	0.957212	0.933116	0.981931
1253	50.4368	1.57243	0.436348	coll_uni	white	7	within	1.57702	447.896	0	1	1	3.5	0	1	6.71058	0.957179	0.933064	0.981916
1254	50.4468	1.57243	0.436348	coll_uni	white	7	within	1.57702	447.896	0	1	1	3.5	0	1	6.71058	0.957145	0.933012	0.981902
1255	50.4568	1.57243	0.436348	coll_uni	white	7	within	1.57702	447.896	0	1	1	3.5	0	1	6.71058	0.957112	0.932961	0.981888
1256	50.4668	1.57243	0.436348	coll_uni	white	7	within	1.57702	447.896	0	1	1	3.5	0	1	6.71058	0.957078	0.932909	0.981873
1257	50.4768	1.57243	0.436348	coll_uni	white	7	within	1.57702	447.896	0	1	1	3.5	0	1	6.71058	0.957045	0.932857	0.981859
1258	50.4868	1.57243	0.436348	coll_uni	white	7	within	1.57702	447.896	0	1	1	3.5	0	1	6.71058	0.957011	0.932806	0.981845
1259	50.4968	1.57243	0.436348	coll_uni	white	7	within	1.57702	447.896	0	1	1	3.5	0	1	6.71058	0.956978	0.932754	0.981831
1260	50.5068	1.57243	0.436348	coll_uni	white	7	within	1.57702	447.896	0	1	1	3.5	0	1	6.71058	0.956944	0.932703	0.981816
1261	50.5168	1.57243	0.436348	coll_uni	white	7	within	1.57702	447.896	0	1	1	3.5	0	1	6.71058	0.956911	0.932651	0.981802
1262	50.5268	1.57243	0.436348	coll_uni	white	7	within	1.57702	447.896	0	1	1	3.5	0	1	6.71058	0.956877	0.932599	0.981788
1263	50.5368	1.57243	0.436348	coll_uni	white	7	within	1.57702	447.896	0	1	1	3.5	0	1	6.71058	0.956844	0.932548	0.981773
1264	50.5468	1.57243	0.436348	coll_uni	white	7	within	1.57702	447.896	0	1	1	3.5	0	1	6.71058	0.956811	0.932496	0.981759
1265	50.5568	1.57243	0.436348	coll_uni	white	7	within	1.57702	447.896	0	1	1	3.5	0	1	6.71058	0.956777	0.932445	0.981745
1266	50.5668	1.57243	0.436348	coll_uni	white	7	within	1.57702	447.896	0	1	1	3.5	0	1	6.71058	0.956744	0.932393	0.98173
1267	50.5768	1.57243	0.436348	coll_uni	white	7	within	1.57702	447.896	0	1	1	3.5	0	1	6.71058	0.95671	0.932341	0.981716
1268	50.5868	1.57243	0.436348	coll_uni	white	7	within	1.57702	447.896	0	1	1	3.5	0	1	6.71058	0.956677	0.93229	0.981702
1269	50.5968	1.57243	0.436348	coll_uni	white	7	within	1.57702	447.896	0	1	1	3.5	0	1	6.71058	0.956643	0.932238	0.981687
1270	50.6068	1.57243	0.436348	coll_uni	white	7	within	1.57702	447.896	0	1	1	3.5	0	1	6.71058	0.95661	0.932187	0.981673
1271	50.6168	1.57243	0.436348	coll_uni	white	7	within	1.57702	447.896	0	1	1	3.5	0	1	6.71058	0.956576	0.932135	0.981659
1272	50.6268	1.57243	0.436348	coll_uni	white	7	within	1.57702	447.896	0	1	1	3.5	0	1	6.71058	0.956543	0.932083	0.981644
1273	50.6368	1.57243	0.436348	coll_uni	white	7	within	1.57702	447.896	0	1	1	3.5	0	1	6.71058	0.95651	0.932032	0.98163
1274	50.6468	1.57243	0.436348	coll_uni	white	7	within	1.57702	447.896	0	1	1	3.5	0	1	6.71058	0.956476	0.93198	0.981616
1275	50.6568	1.57243	0.436348	coll_uni	white	7	within	1.57702	447.896	0	1	1	3.5	0	1	6.71058	0.956443	0.931929	0.981602
1276	50.6668	1.57243	0.436348	coll_uni	white	7	within	1.57702	447.896	0	1	1	3.5	0	1	6.71058	0.956409	0.931877	0.981587
1277	50.6768	1.57243	0.436348	coll_uni	white	7	within	1.57702	447.896	0	1	1	3.5	0	1	6.71058	0.956376	0.931826	0.981573
1278	50.6868	1.57243	0.436348	coll_uni	white	7	within	1.57702	447.896	0	1	1	3.5	0	1	6.71058	0.956342	0.931774	0.981559
1279	50.6968	1.57243	0.436348	coll_uni	white	7	within	1.57702	447.896	0	1	1	3.5	0	1	6.71058	0.956309	0.931722	0.981544
1280	50.7068	1.57243	0.436348	coll_uni	white	7	within	1.57702	447.896	0	1	1	3.5	0	1	6.71058	0.956276	0.931671	0.98153
1281	50.7168	1.57243	0.436348	coll_uni	white	7	within	1.57702	447.896	0	1	1	3.5	0	1	6.71058	0.956242	0.931619	0.981516
1282	50.7268	1.57243	0.436348	coll_uni	white	7	within	1.57702	447.896	0	1	1	3.5	0	1	6.71058	0.956209	0.931568	0.981501
1283	50.7368	1.57243	0.436348	coll_uni	white	7	within	1.57702	447.896	0	1	1	3.5	0	1	6.71058	0.956175	0.931516	0.981487
1284	50.7468	1.57243	0.436348	coll_uni	white	7	within	1.57702	447.896	0	1	1	3.5	0	1	6.71058	0.956142	0.931465	0.981473
1285	50.7568	1.57243	0.436348	coll_uni	white	7	within	1.57702	447.896	0	1	1	3.5	0	1	6.71058	0.956108	0.931413	0.981459
1286	50.7668	1.57243	0.436348	coll_uni	white	7	within	1.57702	447.896	0	1	1	3.5	0	1	6.71058	0.956075	0.931362	0.981444
1287	50.7768	1.57243	0.436348	coll_uni	white	7	within	1.57702	447.896	0	1	1	3.5	0	1	6.71058	0.956042	0.93131	0.98143
1288	50.7868	1.57243	0.436348	coll_uni	white	7	within	1.57702	447.896	0	1	1	3.5	0	1	6.71058	0.956008	0.931259	0.981416
1289	50.7968	1.57243	0.436348	coll_uni	white	7	within	1.57702	447.896	0	1	1	3.5	0	1	6.71058	0.955975	0.931207	0.981401
1290	50.8068	1.57243	0.436348	coll_uni	white	7	within	1.57702	447.896	0	1	1	3.5	0	1	6.71058	0.955941	0.931155	0.981387
1291	50.8168	1.57243	0.436348	coll_uni	white	7	within	1.57702	447.896	0	1	1	3.5	0	1	6.71058	0.955908	0.931104	0.981373
1292	50.8268	1.57243	0.436348	coll_uni	white	7	within	1.57702	447.896	0	1	1	3.5	0	1	6.71058	0.955875	0.931052	0.981358
1293	50.8368	1.57243	0.436348	coll_uni	white	7	within	1.57702	447.896	0	1	1	3.5	0	1	6.71058	0.955841	0.931001	0.981344
1294	50.8468	1.57243	0.436348	coll_uni	white	7	within	1.57702	447.896	0	1	1	3.5	0	1	6.71058	0.955808	0.930949	0.98133
1295	50.8568	1.57243	0.436348	coll_uni	white	7	within	1.57702	447.896	0	1	1	3.5	0	1	6.71058	0.955774	0.930898	0.981315
1296	50.8668	1.57243	0.436348	coll_uni	white	7	within	1.57702	447.896	0	1	1	3.5	0	1	6.71058	0.955741	0.930846	0.981301
1297	50.8768	1.57243	0.436348	coll_uni	white	7	within	1.57702	447.896	0	1	1	3.5	0	1	6.71058	0.955707	0.930795	0.981287
1298	50.8868	1.57243	0.436348	coll_uni	white	7	within	1.57702	447.896	0	1	1	3.5	0	1	6.71058	0.955674	0.930743	0.981273
1299	50.8968	1.57243	0.436348	coll_uni	white	7	within	1.57702	447.896	0	1	1	3.5	0	1	6.71058	0.955641	0.930692	0.981258
1300	50.9068	1.57243	0.436348	coll_uni	white	7	within	1.57702	447.896	0	1	1	3.5	0	1	6.71058	0.955607	0.93064	0.981244
1301	50.9168	1.57243	0.436348	coll_uni	white	7	within	1.57702	447.896	0	1	1	3.5	0	1	6.71058	0.955574	0.930589	0.98123
1302	50.9268	1.57243	0.436348	coll_uni	white	7	within	1.57702	447.896	0	1	1	3.5	0	1	6.71058	0.95554	0.930537	0.981215
1303	50.9368	1.57243	0.436348	coll_uni	white	7	within	1.57702	447.896	0	1	1	3.5	0	1	6.71058	0.955507	0.930486	0.981201
1304	50.9468	1.57243	0.436348	coll_uni	white	7	within	1.57702	447.896	0	1	1	3.5	0	1	6.71058	0.955474	0.930434	0.981187
1305	50.9568	1.57243	0.436348	coll_uni	white	7	within	1.57702	447.896	0	1	1	3.5	0	1	6.71058	0.95544	0.930383	0.981172
1306	50.9668	1.57243	0.436348	coll_uni	white	7	within	1.57702	447.896	0	1	1	3.5	0	1	6.71058	0.955407	0.930331	0.981158
1307	50.9768	1.57243	0.436348	coll_uni	white	7	within	1.57702	447.896	0	1	1	3.5	0	1	6.71058	0.955373	0.93028	0.981144
1308	50.9868	1.57243	0.436348	coll_uni	white	7	within	1.57702	447.896	0	1	1	3.5	0	1	6.71058	0.95534	0.930228	0.98113
1309	50.9968	1.57243	0.436348	coll_uni	white	7	within	1.57702	447.896	0	1	1	3.5	0	1	6.71058	0.955307	0.930177	0.981115
1310	51.0068	1.57243	0.436348	coll_uni	white	7	within	1.57702	447.896	0	1	1	3.5	0	1	6.71058	0.955273	0.930126	0.981101
1311	51.0168	1.57243	0.436348	coll_uni	white	7	within	1.57702	447.896	0	1	1	3.5	0	1	6.71058	0.95524	0.930074	0.981087
1312	51.0268	1.57243	0.436348	coll_uni	white	7	within	1.57702	447.896	0	1	1	3.5	0	1	6.71058	0.955206	0.930023	0.981072
1313	51.0368	1.57243	0.436348	coll_uni	white	7	within	1.57702	447.896	0	1	1	3.5	0	1	6.71058	0.955173	0.929971	0.981058
1314	51.0468	1.57243	0.436348	coll_uni	white	7	within	1.57702	447.896	0	1	1	3.5	0	1	6.71058	0.95514	0.92992	0.981044
1315	51.0568	1.57243	0.436348	coll_uni	white	7	within	1.57702	447.896	0	1	1	3.5	0	1	6.71058	0.955106	0.929868	0.981029
1316	51.0668	1.57243	0.436348	coll_uni	white	7	within	1.57702	447.896	0	1	1	3.5	0	1	6.71058	0.955073	0.929817	0.981015
1317	51.0768	1.57243	0.436348	coll_uni	white	7	within	1.57702	447.896	0	1	1	3.5	0	1	6.71058	0.95504	0.929765	0.981001
1318	51.0868	1.57243	0.436348	coll_uni	white	7	within	1.57702	447.896	0	1	1	3.5	0	1	6.71058	0.955006	0.929714	0.980987
1319	51.0968	1.57243	0.436348	coll_uni	white	7	within	1.57702	447.896	0	1	1	3.5	0	1	6.71058	0.954973	0.929662	0.980972
1320	51.1068	1.57243	0.436348	coll_uni	white	7	within	1.57702	447.896	0	1	1	3.5	0	1	6.71058	0.954939	0.929611	0.980958
1321	51.1168	1.57243	0.436348	coll_uni	white	7	within	1.57702	447.896	0	1	1	3.5	0	1	6.71058	0.954906	0.92956	0.980944
1322	51.1268	1.57243	0.436348	coll_uni	white	7	within	1.57702	447.896	0	1	1	3.5	0	1	6.71058	0.954873	0.929508	0.980929
1323	51.1368	1.57243	0.436348	coll_uni	white	7	within	1.57702	447.896	0	1	1	3.5	0	1	6.71058	0.954839	0.929457	0.980915
1324	51.1468	1.57243	0.436348	coll_uni	white	7	within	1.57702	447.896	0	1	1	3.5	0	1	6.71058	0.954806	0.929405	0.980901
1325	51.1568	1.57243	0.436348	coll_uni	white	7	within	1.57702	447.896	0	1	1	3.5	0	1	6.71058	0.954773	0.929354	0.980886
1326	51.1668	1.57243	0.436348	coll_uni	white	7	within	1.57702	447.896	0	1	1	3.5	0	1	6.71058	0.954739	0.929302	0.980872
1327	51.1768	1.57243	0.436348	coll_uni	white	7	within	1.57702	447.896	0	1	1	3.5	0	1	6.71058	0.954706	0.929251	0.980858
1328	51.1868	1.57243	0.436348	coll_uni	white	7	within	1.57702	447.896	0	1	1	3.5	0	1	6.71058	0.954672	0.9292	0.980844
1329	51.1968	1.57243	0.436348	coll_uni	white	7	within	1.57702	447.896	0	1	1	3.5	0	1	6.71058	0.954639	0.929148	0.980829
1330	51.2068	1.57243	0.436348	coll_uni	white	7	within	1.57702	447.896	0	1	1	3.5	0	1	6.71058	0.954606	0.929097	0.980815
1331	51.2168	1.57243	0.436348	coll_uni	white	7	within	1.57702	447.896	0	1	1	3.5	0	1	6.71058	0.954572	0.929045	0.980801
1332	51.2268	1.57243	0.436348	coll_uni	white	7	within	1.57702	447.896	0	1	1	3.5	0	1	6.71058	0.954539	0.928994	0.980786
1333	51.2368	1.57243	0.436348	coll_uni	white	7	within	1.57702	447.896	0	1	1	3.5	0	1	6.71058	0.954506	0.928942	0.980772
1334	51.2468	1.57243	0.436348	coll_uni	white	7	within	1.57702	447.896	0	1	1	3.5	0	1	6.71058	0.954472	0.928891	0.980758
1335	51.2568	1.57243	0.436348	coll_uni	white	7	within	1.57702	447.896	0	1	1	3.5	0	1	6.71058	0.954439	0.92884	0.980743
1336	51.2668	1.57243	0.436348	coll_uni	white	7	within	1.57702	447.896	0	1	1	3.5	0	1	6.71058	0.954405	0.928788	0.980729
1337	51.2768	1.57243	0.436348	coll_uni	white	7	within	1.57702	447.896	0	1	1	3.5	0	1	6.71058	0.954372	0.928737	0.980715
1338	51.2868	1.57243	0.436348	coll_uni	white	7	within	1.57702	447.896	0	1	1	3.5	0	1	6.71058	0.954339	0.928685	0.980701
1339	51.2968	1.57243	0.436348	coll_uni	white	7	within	1.57702	447.896	0	1	1	3.5	0	1	6.71058	0.954305	0.928634	0.980686
1340	51.3068	1.57243	0.436348	coll_uni	white	7	within	1.57702	447.896	0	1	1	3.5	0	1	6.71058	0.954272	0.928583	0.980672
1341	51.3168	1.57243	0.436348	coll_uni	white	7	within	1.57702	447.896	0	1	1	3.5	0	1	6.71058	0.954239	0.928531	0.980658
1342	51.3268	1.57243	0.436348	coll_uni	white	7	within	1.57702	447.896	0	1	1	3.5	0	1	6.71058	0.954205	0.92848	0.980643
1343	51.3368	1.57243	0.436348	coll_uni	white	7	within	1.57702	447.896	0	1	1	3.5	0	1	6.71058	0.954172	0.928429	0.980629
1344	51.3468	1.57243	0.436348	coll_uni	white	7	within	1.57702	447.896	0	1	1	3.5	0	1	6.71058	0.954139	0.928377	0.980615
1345	51.3568	1.57243	0.436348	coll_uni	white	7	within	1.57702	447.896	0	1	1	3.5	0	1	6.71058	0.954105	0.928326	0.980601
1346	51.3668	1.57243	0.436348	coll_uni	white	7	within	1.57702	447.896	0	1	1	3.5	0	1	6.71058	0.954072	0.928274	0.980586
1347	51.3768	1.57243	0.436348	coll_uni	white	7	within	1.57702	447.896	0	1	1	3.5	0	1	6.71058	0.954039	0.928223	0.980572
1348	51.3868	1.57243	0.436348	coll_uni	white	7	within	1.57702	447.896	0	1	1	3.5	0	1	6.71058	0.954005	0.928172	0.980558
1349	51.3968	1.57243	0.436348	coll_uni	white	7	within	1.57702	447.896	0	1	1	3.5	0	1	6.71058	0.953972	0.92812	0.980543
1350	51.4068	1.57243	0.436348	coll_uni	white	7	within	1.57702	447.896	0	1	1	3.5	0	1	6.71058	0.953938	0.928069	0.980529
1351	51.4168	1.57243	0.436348	coll_uni	white	7	within	1.57702	447.896	0	1	1	3.5	0	1	6.71058	0.953905	0.928018	0.980515
1352	51.4268	1.57243	0.436348	coll_uni	white	7	within	1.57702	447.896	0	1	1	3.5	0	1	6.71058	0.953872	0.927966	0.9805
1353	51.4368	1.57243	0.436348	coll_uni	white	7	within	1.57702	447.896	0	1	1	3.5	0	1	6.71058	0.953838	0.927915	0.980486
1354	51.4468	1.57243	0.436348	coll_uni	white	7	within	1.57702	447.896	0	1	1	3.5	0	1	6.71058	0.953805	0.927864	0.980472
1355	51.4568	1.57243	0.436348	coll_uni	white	7	within	1.57702	447.896	0	1	1	3.5	0	1	6.71058	0.953772	0.927812	0.980458
1356	51.4668	1.57243	0.436348	coll_uni	white	7	within	1.57702	447.896	0	1	1	3.5	0	1	6.71058	0.953738	0.927761	0.980443
1357	51.4768	1.57243	0.436348	coll_uni	white	7	within	1.57702	447.896	0	1	1	3.5	0	1	6.71058	0.953705	0.92771	0.980429
1358	51.4868	1.57243	0.436348	coll_uni	white	7	within	1.57702	447.896	0	1	1	3.5	0	1	6.71058	0.953672	0.927658	0.980415
1359	51.4968	1.57243	0.436348	coll_uni	white	7	within	1.57702	447.896	0	1	1	3.5	0	1	6.71058	0.953638	0.927607	0.9804
1360	51.5068	1.57243	0.436348	coll_uni	white	7	within	1.57702	447.896	0	1	1	3.5	0	1	6.71058	0.953605	0.927556	0.980386
1361	51.5168	1.57243	0.436348	coll_uni	white	7	within	1.57702	447.896	0	1	1	3.5	0	1	6.71058	0.953572	0.927504	0.980372
1362	51.5268	1.57243	0.436348	coll_uni	white	7	within	1.57702	447.896	0	1	1	3.5	0	1	6.71058	0.953538	0.927453	0.980358
1363	51.5368	1.57243	0.436348	coll_uni	white	7	within	1.57702	447.896	0	1	1	3.5	0	1	6.71058	0.953505	0.927402	0.980343
1364	51.5468	1.57243	0.436348	coll_uni	white	7	within	1.57702	447.896	0	1	1	3.5	0	1	6.71058	0.953472	0.92735	0.980329
1365	51.5568	1.57243	0.436348	coll_uni	white	7	within	1.57702	447.896	0	1	1	3.5	0	1	6.71058	0.953438	0.927299	0.980315
1366	51.5668	1.57243	0.436348	coll_uni	white	7	within	1.57702	447.896	0	1	1	3.5	0	1	6.71058	0.953405	0.927248	0.9803
1367	51.5768	1.57243	0.436348	coll_uni	white	7	within	1.57702	447.896	0	1	1	3.5	0	1	6.71058	0.953372	0.927196	0.980286
1368	51.5868	1.57243	0.436348	coll_uni	white	7	within	1.57702	447.896	0	1	1	3.5	0	1	6.71058	0.953338	0.927145	0.980272
1369	51.5968	1.57243	0.436348	coll_uni	white	7	within	1.57702	447.896	0	1	1	3.5	0	1	6.71058	0.953305	0.927094	0.980258
1370	51.6068	1.57243	0.436348	coll_uni	white	7	within	1.57702	447.896	0	1	1	3.5	0	1	6.71058	0.953272	0.927042	0.980243
1371	51.6168	1.57243	0.436348	coll_uni	white	7	within	1.57702	447.896	0	1	1	3.5	0	1	6.71058	0.953238	0.926991	0.980229
1372	51.6268	1.57243	0.436348	coll_uni	white	7	within	1.57702	447.896	0	1	1	3.5	0	1	6.71058	0.953205	0.92694	0.980215
1373	51.6368	1.57243	0.436348	coll_uni	white	7	within	1.57702	447.896	0	1	1	3.5	0	1	6.71058	0.953172	0.926889	0.9802
1374	51.6468	1.57243	0.436348	coll_uni	white	7	within	1.57702	447.896	0	1	1	3.5	0	1	6.71058	0.953139	0.926837	0.980186
1375	51.6568	1.57243	0.436348	coll_uni	white	7	within	1.57702	447.896	0	1	1	3.5	0	1	6.71058	0.953105	0.926786	0.980172
1376	51.6668	1.57243	0.436348	coll_uni	white	7	within	1.57702	447.896	0	1	1	3.5	0	1	6.71058	0.953072	0.926735	0.980158
1377	51.6768	1.57243	0.436348	coll_uni	white	7	within	1.57702	447.896	0	1	1	3.5	0	1	6.71058	0.953039	0.926683	0.980143
1378	51.6868	1.57243	0.436348	coll_uni	white	7	within	1.57702	447.896	0	1	1	3.5	0	1	6.71058	0.953005	0.926632	0.980129
1379	51.6968	1.57243	0.436348	coll_uni	white	7	within	1.57702	447.896	0	1	1	3.5	0	1	6.71058	0.952972	0.926581	0.980115
1380	51.7068	1.57243	0.436348	coll_uni	white	7	within	1.57702	447.896	0	1	1	3.5	0	1	6.71058	0.952939	0.92653	0.9801
1381	51.7168	1.57243	0.436348	coll_uni	white	7	within	1.57702	447.896	0	1	1	3.5	0	1	6.71058	0.952905	0.926478	0.980086
1382	51.7268	1.57243	0.436348	coll_uni	white	7	within	1.57702	447.896	0	1	1	3.5	0	1	6.71058	0.952872	0.926427	0.980072
1383	51.7368	1.57243	0.436348	coll_uni	white	7	within	1.57702	447.896	0	1	1	3.5	0	1	6.71058	0.952839	0.926376	0.980058
1384	51.7468	1.57243	0.436348	coll_uni	white	7	within	1.57702	447.896	0	1	1	3.5	0	1	6.71058	0.952805	0.926325	0.980043
1385	51.7568	1.57243	0.436348	coll_uni	white	7	within	1.57702	447.896	0	1	1	3.5	0	1	6.71058	0.952772	0.926273	0.980029
1386	51.7668	1.57243	0.436348	coll_uni	white	7	within	1.57702	447.896	0	1	1	3.5	0	1	6.71058	0.952739	0.926222	0.980015
1387	51.7768	1.57243	0.436348	coll_uni	white	7	within	1.57702	447.896	0	1	1	3.5	0	1	6.71058	0.952705	0.926171	0.98
1388	51.7868	1.57243	0.436348	coll_uni	white	7	within	1.57702	447.896	0	1	1	3.5	0	1	6.71058	0.952672	0.92612	0.979986
1389	51.7968	1.57243	0.436348	coll_uni	white	7	within	1.57702	447.896	0	1	1	3.5	0	1	6.71058	0.952639	0.926068	0.979972
1390	51.8068	1.57243	0.436348	coll_uni	white	7	within	1.57702	447.896	0	1	1	3.5	0	1	6.71058	0.952606	0.926017	0.979958
1391	51.8168	1.57243	0.436348	coll_uni	white	7	within	1.57702	447.896	0	1	1	3.5	0	1	6.71058	0.952572	0.925966	0.979943
1392	51.8268	1.57243	0.436348	coll_uni	white	7	within	1.57702	447.896	0	1	1	3.5	0	1	6.71058	0.952539	0.925915	0.979929
1393	51.8368	1.57243	0.436348	coll_uni	white	7	within	1.57702	447.896	0	1	1	3.5	0	1	6.71058	0.952506	0.925863	0.979915
1394	51.8468	1.57243	0.436348	coll_uni	white	7	within	1.57702	447.896	0	1	1	3.5	0	1	6.71058	0.952472	0.925812	0.9799
1395	51.8568	1.57243	0.436348	coll_uni	white	7	within	1.57702	447.896	0	1	1	3.5	0	1	6.71058	0.952439	0.925761	0.979886
1396	51.8668	1.57243	0.436348	coll_uni	white	7	within	1.57702	447.896	0	1	1	3.5	0	1	6.71058	0.952406	0.92571	0.979872
1397	51.8768	1.57243	0.436348	coll_uni	white	7	within	1.57702	447.896	0	1	1	3.5	0	1	6.71058	0.952372	0.925658	0.979858
1398	51.8868	1.57243	0.436348	coll_uni	white	7	within	1.57702	447.896	0	1	1	3.5	0	1	6.71058	0.952339	0.925607	0.979843
1399	51.8968	1.57243	0.436348	coll_uni	white	7	within	1.57702	447.896	0	1	1	3.5	0	1	6.71058	0.952306	0.925556	0.979829
1400	51.9068	1.57243	0.436348	coll_uni	white	7	within	1.57702	447.896	0	1	1	3.5	0	1	6.71058	0.952273	0.925505	0.979815
1401	51.9168	1.57243	0.436348	coll_uni	white	7	within	1.57702	447.896	0	1	1	3.5	0	1	6.71058	0.952239	0.925454	0.9798
1402	51.9268	1.57243	0.436348	coll_uni	white	7	within	1.57702	447.896	0	1	1	3.5	0	1	6.71058	0.952206	0.925402	0.979786
1403	51.9368	1.57243	0.436348	coll_uni	white	7	within	1.57702	447.896	0	1	1	3.5	0	1	6.71058	0.952173	0.925351	0.979772
1404	51.9468	1.57243	0.436348	coll_uni	white	7	within	1.57702	447.896	0	1	1	3.5	0	1	6.71058	0.952139	0.9253	0.979758
1405	51.9568	1.57243	0.436348	coll_uni	white	7	within	1.57702	447.896	0	1	1	3.5	0	1	6.71058	0.952106	0.925249	0.979743
1406	51.9668	1.57243	0.436348	coll_uni	white	7	within	1.57702	447.896	0	1	1	3.5	0	1	6.71058	0.952073	0.925197	0.979729
1407	51.9768	1.57243	0.436348	coll_uni	white	7	within	1.57702	447.896	0	1	1	3.5	0	1	6.71058	0.95204	0.925146	0.979715
1408	51.9868	1.57243	0.436348	coll_uni	white	7	within	1.57702	447.896	0	1	1	3.5	0	1	6.71058	0.952006	0.925095	0.9797
1409	51.9968	1.57243	0.436348	coll_uni	white	7	within	1.57702	447.896	0	1	1	3.5	0	1	6.71058	0.951973	0.925044	0.979686
1410	52.0068	1.57243	0.436348	coll_uni	white	7	within	1.57702	447.896	0	1	1	3.5	0	1	6.71058	0.95194	0.924993	0.979672
1411	52.0168	1.57243	0.436348	coll_uni	white	7	within	1.57702	447.896	0	1	1	3.5	0	1	6.71058	0.951907	0.924942	0.979658
1412	52.0268	1.57243	0.436348	coll_uni	white	7	within	1.57702	447.896	0	1	1	3.5	0	1	6.71058	0.951873	0.92489	0.979643
1413	52.0368	1.57243	0.436348	coll_uni	white	7	within	1.57702	447.896	0	1	1	3.5	0	1	6.71058	0.95184	0.924839	0.979629
1414	52.0468	1.57243	0.436348	coll_uni	white	7	within	1.57702	447.896	0	1	1	3.5	0	1	6.71058	0.951807	0.924788	0.979615
1415	52.0568	1.57243	0.436348	coll_uni	white	7	within	1.57702	447.896	0	1	1	3.5	0	1	6.71058	0.951773	0.924737	0.979601
1416	52.0668	1.57243	0.436348	coll_uni	white	7	within	1.57702	447.896	0	1	1	3.5	0	1	6.71058	0.95174	0.924686	0.979586
1417	52.0768	1.57243	0.436348	coll_uni	white	7	within	1.57702	447.896	0	1	1	3.5	0	1	6.71058	0.951707	0.924634	0.979572
1418	52.0868	1.57243	0.436348	coll_uni	white	7	within	1.57702	447.896	0	1	1	3.5	0	1	6.71058	0.951674	0.924583	0.979558
1419	52.0968	1.57243	0.436348	coll_uni	white	7	within	1.57702	447.896	0	1	1	3.5	0	1	6.71058	0.95164	0.924532	0.979543
1420	52.1068	1.57243	0.436348	coll_uni	white	7	within	1.57702	447.896	0	1	1	3.5	0	1	6.71058	0.951607	0.924481	0.979529
1421	52.1168	1.57243	0.436348	coll_uni	white	7	within	1.57702	447.896	0	1	1	3.5	0	1	6.71058	0.951574	0.92443	0.979515
1422	52.1268	1.57243	0.436348	coll_uni	white	7	within	1.57702	447.896	0	1	1	3.5	0	1	6.71058	0.951541	0.924379	0.979501
1423	52.1368	1.57243	0.436348	coll_uni	white	7	within	1.57702	447.896	0	1	1	3.5	0	1	6.71058	0.951507	0.924328	0.979486
1424	52.1468	1.57243	0.436348	coll_uni	white	7	within	1.57702	447.896	0	1	1	3.5	0	1	6.71058	0.951474	0.924276	0.979472
1425	52.1568	1.57243	0.436348	coll_uni	white	7	within	1.57702	447.896	0	1	1	3.5	0	1	6.71058	0.951441	0.924225	0.979458
1426	52.1668	1.57243	0.436348	coll_uni	white	7	within	1.57702	447.896	0	1	1	3.5	0	1	6.71058	0.951408	0.924174	0.979443
1427	52.1768	1.57243	0.436348	coll_uni	white	7	within	1.57702	447.896	0	1	1	3.5	0	1	6.71058	0.951374	0.924123	0.979429
1428	52.1868	1.57243	0.436348	coll_uni	white	7	within	1.57702	447.896	0	1	1	3.5	0	1	6.71058	0.951341	0.924072	0.979415
1429	52.1968	1.57243	0.436348	coll_uni	white	7	within	1.57702	447.896	0	1	1	3.5	0	1	6.71058	0.951308	0.924021	0.979401
1430	52.2068	1.57243	0.436348	coll_uni	white	7	within	1.57702	447.896	0	1	1	3.5	0	1	6.71058	0.951275	0.92397	0.979386
1431	52.2168	1.57243	0.436348	coll_uni	white	7	within	1.57702	447.896	0	1	1	3.5	0	1	6.71058	0.951241	0.923918	0.979372
1432	52.2268	1.57243	0.436348	coll_uni	white	7	within	1.57702	447.896	0	1	1	3.5	0	1	6.71058	0.951208	0.923867	0.979358
1433	52.2368	1.57243	0.436348	coll_uni	white	7	within	1.57702	447.896	0	1	1	3.5	0	1	6.71058	0.951175	0.923816	0.979344
1434	52.2468	1.57243	0.436348	coll_uni	white	7	within	1.57702	447.896	0	1	1	3.5	0	1	6.71058	0.951142	0.923765	0.979329
1435	52.2568	1.57243	0.436348	coll_uni	white	7	within	1.57702	447.896	0	1	1	3.5	0	1	6.71058	0.951108	0.923714	0.979315
1436	52.2668	1.57243	0.436348	coll_uni	white	7	within	1.57702	447.896	0	1	1	3.5	0	1	6.71058	0.951075	0.923663	0.979301
1437	52.2768	1.57243	0.436348	coll_uni	white	7	within	1.57702	447.896	0	1	1	3.5	0	1	6.71058	0.951042	0.923612	0.979286
1438	52.2868	1.57243	0.436348	coll_uni	white	7	within	1.57702	447.896	0	1	1	3.5	0	1	6.71058	0.951009	0.923561	0.979272
1439	52.2968	1.57243	0.436348	coll_uni	white	7	within	1.57702	447.896	0	1	1	3.5	0	1	6.71058	0.950975	0.92351	0.979258
1440	52.3068	1.57243	0.436348	coll_uni	white	7	within	1.57702	447.896	0	1	1	3.5	0	1	6.71058	0.950942	0.923458	0.979244
1441	52.3168	1.57243	0.436348	coll_uni	white	7	within	1.57702	447.896	0	1	1	3.5	0	1	6.71058	0.950909	0.923407	0.979229
1442	52.3268	1.57243	0.436348	coll_uni	white	7	within	1.57702	447.896	0	1	1	3.5	0	1	6.71058	0.950876	0.923356	0.979215
1443	52.3368	1.57243	0.436348	coll_uni	white	7	within	1.57702	447.896	0	1	1	3.5	0	1	6.71058	0.950842	0.923305	0.979201
1444	52.3468	1.57243	0.436348	coll_uni	white	7	within	1.57702	447.896	0	1	1	3.5	0	1	6.71058	0.950809	0.923254	0.979187
1445	52.3568	1.57243	0.436348	coll_uni	white	7	within	1.57702	447.896	0	1	1	3.5	0	1	6.71058	0.950776	0.923203	0.979172
1446	52.3668	1.57243	0.436348	coll_uni	white	7	within	1.57702	447.896	0	1	1	3.5	0	1	6.71058	0.950743	0.923152	0.979158
1447	52.3768	1.57243	0.436348	coll_uni	white	7	within	1.57702	447.896	0	1	1	3.5	0	1	6.71058	0.950709	0.923101	0.979144
1448	52.3868	1.57243	0.436348	coll_uni	white	7	within	1.57702	447.896	0	1	1	3.5	0	1	6.71058	0.950676	0.92305	0.979129
1449	52.3968	1.57243	0.436348	coll_uni	white	7	within	1.57702	447.896	0	1	1	3.5	0	1	6.71058	0.950643	0.922999	0.979115
1450	52.4068	1.57243	0.436348	coll_uni	white	7	within	1.57702	447.896	0	1	1	3.5	0	1	6.71058	0.95061	0.922948	0.979101
1451	52.4168	1.57243	0.436348	coll_uni	white	7	within	1.57702	447.896	0	1	1	3.5	0	1	6.71058	0.950576	0.922896	0.979087
1452	52.4268	1.57243	0.436348	coll_uni	white	7	within	1.57702	447.896	0	1	1	3.5	0	1	6.71058	0.950543	0.922845	0.979072
1453	52.4368	1.57243	0.436348	coll_uni	white	7	within	1.57702	447.896	0	1	1	3.5	0	1	6.71058	0.95051	0.922794	0.979058
1454	52.4468	1.57243	0.436348	coll_uni	white	7	within	1.57702	447.896	0	1	1	3.5	0	1	6.71058	0.950477	0.922743	0.979044
1455	52.4568	1.57243	0.436348	coll_uni	white	7	within	1.57702	447.896	0	1	1	3.5	0	1	6.71058	0.950444	0.922692	0.97903
1456	52.4668	1.57243	0.436348	coll_uni	white	7	within	1.57702	447.896	0	1	1	3.5	0	1	6.71058	0.95041	0.922641	0.979015
1457	52.4768	1.57243	0.436348	coll_uni	white	7	within	1.57702	447.896	0	1	1	3.5	0	1	6.71058	0.950377	0.92259	0.979001
1458	52.4868	1.57243	0.436348	coll_uni	white	7	within	1.57702	447.896	0	1	1	3.5	0	1	6.71058	0.950344	0.922539	0.978987
1459	52.4968	1.57243	0.436348	coll_uni	white	7	within	1.57702	447.896	0	1	1	3.5	0	1	6.71058	0.950311	0.922488	0.978972
1460	52.5068	1.57243	0.436348	coll_uni	white	7	within	1.57702	447.896	0	1	1	3.5	0	1	6.71058	0.950277	0.922437	0.978958
1461	52.5168	1.57243	0.436348	coll_uni	white	7	within	1.57702	447.896	0	1	1	3.5	0	1	6.71058	0.950244	0.922386	0.978944
1462	52.5268	1.57243	0.436348	coll_uni	white	7	within	1.57702	447.896	0	1	1	3.5	0	1	6.71058	0.950211	0.922335	0.97893
1463	52.5368	1.57243	0.436348	coll_uni	white	7	within	1.57702	447.896	0	1	1	3.5	0	1	6.71058	0.950178	0.922284	0.978915
1464	52.5468	1.57243	0.436348	coll_uni	white	7	within	1.57702	447.896	0	1	1	3.5	0	1	6.71058	0.950145	0.922233	0.978901
1465	52.5568	1.57243	0.436348	coll_uni	white	7	within	1.57702	447.896	0	1	1	3.5	0	1	6.71058	0.950111	0.922182	0.978887
1466	52.5668	1.57243	0.436348	coll_uni	white	7	within	1.57702	447.896	0	1	1	3.5	0	1	6.71058	0.950078	0.922131	0.978873
1467	52.5768	1.57243	0.436348	coll_uni	white	7	within	1.57702	447.896	0	1	1	3.5	0	1	6.71058	0.950045	0.92208	0.978858
1468	52.5868	1.57243	0.436348	coll_uni	white	7	within	1.57702	447.896	0	1	1	3.5	0	1	6.71058	0.950012	0.922029	0.978844
1469	52.5968	1.57243	0.436348	coll_uni	white	7	within	1.57702	447.896	0	1	1	3.5	0	1	6.71058	0.949979	0.921978	0.97883
1470	52.6068	1.57243	0.436348	coll_uni	white	7	within	1.57702	447.896	0	1	1	3.5	0	1	6.71058	0.949945	0.921927	0.978816
1471	52.6168	1.57243	0.436348	coll_uni	white	7	within	1.57702	447.896	0	1	1	3.5	0	1	6.71058	0.949912	0.921876	0.978801
1472	52.6268	1.57243	0.436348	coll_uni	white	7	within	1.57702	447.896	0	1	1	3.5	0	1	6.71058	0.949879	0.921825	0.978787
1473	52.6368	1.57243	0.436348	coll_uni	white	7	within	1.57702	447.896	0	1	1	3.5	0	1	6.71058	0.949846	0.921774	0.978773
1474	52.6468	1.57243	0.436348	coll_uni	white	7	within	1.57702	447.896	0	1	1	3.5	0	1	6.71058	0.949813	0.921723	0.978758
1475	52.6568	1.57243	0.436348	coll_uni	white	7	within	1.57702	447.896	0	1	1	3.5	0	1	6.71058	0.949779	0.921672	0.978744
1476	52.6668	1.57243	0.436348	coll_uni	white	7	within	1.57702	447.896	0	1	1	3.5	0	1	6.71058	0.949746	0.921621	0.97873
1477	52.6768	1.57243	0.436348	coll_uni	white	7	within	1.57702	447.896	0	1	1	3.5	0	1	6.71058	0.949713	0.92157	0.978716
1478	52.6868	1.57243	0.436348	coll_uni	white	7	within	1.57702	447.896	0	1	1	3.5	0	1	6.71058	0.94968	0.921519	0.978701
1479	52.6968	1.57243	0.436348	coll_uni	white	7	within	1.57702	447.896	0	1	1	3.5	0	1	6.71058	0.949647	0.921468	0.978687
1480	52.7068	1.57243	0.436348	coll_uni	white	7	within	1.57702	447.896	0	1	1	3.5	0	1	6.71058	0.949613	0.921417	0.978673
1481	52.7168	1.57243	0.436348	coll_uni	white	7	within	1.57702	447.896	0	1	1	3.5	0	1	6.71058	0.94958	0.921366	0.978659
1482	52.7268	1.57243	0.436348	coll_uni	white	7	within	1.57702	447.896	0	1	1	3.5	0	1	6.71058	0.949547	0.921315	0.978644
1483	52.7368	1.57243	0.436348	coll_uni	white	7	within	1.57702	447.896	0	1	1	3.5	0	1	6.71058	0.949514	0.921264	0.97863
1484	52.7468	1.57243	0.436348	coll_uni	white	7	within	1.57702	447.896	0	1	1	3.5	0	1	6.71058	0.949481	0.921213	0.978616
1485	52.7568	1.57243	0.436348	coll_uni	white	7	within	1.57702	447.896	0	1	1	3.5	0	1	6.71058	0.949447	0.921162	0.978602
1486	52.7668	1.57243	0.436348	coll_uni	white	7	within	1.57702	447.896	0	1	1	3.5	0	1	6.71058	0.949414	0.921111	0.978587
1487	52.7768	1.57243	0.436348	coll_uni	white	7	within	1.57702	447.896	0	1	1	3.5	0	1	6.71058	0.949381	0.92106	0.978573
1488	52.7868	1.57243	0.436348	coll_uni	white	7	within	1.57702	447.896	0	1	1	3.5	0	1	6.71058	0.949348	0.921009	0.978559
1489	52.7968	1.57243	0.436348	coll_uni	white	7	within	1.57702	447.896	0	1	1	3.5	0	1	6.71058	0.949315	0.920958	0.978544
1490	52.8068	1.57243	0.436348	coll_uni	white	7	within	1.57702	447.896	0	1	1	3.5	0	1	6.71058	0.949281	0.920907	0.97853
1491	52.8168	1.57243	0.436348	coll_uni	white	7	within	1.57702	447.896	0	1	1	3.5	0	1	6.71058	0.949248	0.920856	0.978516
1492	52.8268	1.57243	0.436348	coll_uni	white	7	within	1.57702	447.896	0	1	1	3.5	0	1	6.71058	0.949215	0.920805	0.978502
1493	52.8368	1.57243	0.436348	coll_uni	white	7	within	1.57702	447.896	0	1	1	3.5	0	1	6.71058	0.949182	0.920754	0.978487
1494	52.8468	1.57243	0.436348	coll_uni	white	7	within	1.57702	447.896	0	1	1	3.5	0	1	6.71058	0.949149	0.920703	0.978473
1495	52.8568	1.57243	0.436348	coll_uni	white	7	within	1.57702	447.896	0	1	1	3.5	0	1	6.71058	0.949116	0.920652	0.978459
1496	52.8668	1.57243	0.436348	coll_uni	white	7	within	1.57702	447.896	0	1	1	3.5	0	1	6.71058	0.949082	0.920601	0.978445
1497	52.8768	1.57243	0.436348	coll_uni	white	7	within	1.57702	447.896	0	1	1	3.5	0	1	6.71058	0.949049	0.92055	0.97843
1498	52.8868	1.57243	0.436348	coll_uni	white	7	within	1.57702	447.896	0	1	1	3.5	0	1	6.71058	0.949016	0.920499	0.978416
1499	52.8968	1.57243	0.436348	coll_uni	white	7	within	1.57702	447.896	0	1	1	3.5	0	1	6.71058	0.948983	0.920449	0.978402
1500	52.9068	1.57243	0.436348	coll_uni	white	7	within	1.57702	447.896	0	1	1	3.5	0	1	6.71058	0.94895	0.920398	0.978388
1501	52.9168	1.57243	0.436348	coll_uni	white	7	within	1.57702	447.896	0	1	1	3.5	0	1	6.71058	0.948917	0.920347	0.978373
1502	52.9268	1.57243	0.436348	coll_uni	white	7	within	1.57702	447.896	0	1	1	3.5	0	1	6.71058	0.948883	0.920296	0.978359
1503	52.9368	1.57243	0.436348	coll_uni	white	7	within	1.57702	447.896	0	1	1	3.5	0	1	6.71058	0.94885	0.920245	0.978345
1504	52.9468	1.57243	0.436348	coll_uni	white	7	within	1.57702	447.896	0	1	1	3.5	0	1	6.71058	0.948817	0.920194	0.978331
1505	52.9568	1.57243	0.436348	coll_uni	white	7	within	1.57702	447.896	0	1	1	3.5	0	1	6.71058	0.948784	0.920143	0.978316
1506	52.9668	1.57243	0.436348	coll_uni	white	7	within	1.57702	447.896	0	1	1	3.5	0	1	6.71058	0.948751	0.920092	0.978302
1507	52.9768	1.57243	0.436348	coll_uni	white	7	within	1.57702	447.896	0	1	1	3.5	0	1	6.71058	0.948718	0.920041	0.978288
1508	52.9868	1.57243	0.436348	coll_uni	white	7	within	1.57702	447.896	0	1	1	3.5	0	1	6.71058	0.948684	0.91999	0.978274
1509	52.9968	1.57243	0.436348	coll_uni	white	7	within	1.57702	447.896	0	1	1	3.5	0	1	6.71058	0.948651	0.919939	0.978259
1510	53.0068	1.57243	0.436348	coll_uni	white	7	within	1.57702	447.896	0	1	1	3.5	0	1	6.71058	0.948618	0.919889	0.978245
1511	53.0168	1.57243	0.436348	coll_uni	white	7	within	1.57702	447.896	0	1	1	3.5	0	1	6.71058	0.948585	0.919838	0.978231
1512	53.0268	1.57243	0.436348	coll_uni	white	7	within	1.57702	447.896	0	1	1	3.5	0	1	6.71058	0.948552	0.919787	0.978217
1513	53.0368	1.57243	0.436348	coll_uni	white	7	within	1.57702	447.896	0	1	1	3.5	0	1	6.71058	0.948519	0.919736	0.978202
1514	53.0468	1.57243	0.436348	coll_uni	white	7	within	1.57702	447.896	0	1	1	3.5	0	1	6.71058	0.948486	0.919685	0.978188
1515	53.0568	1.57243	0.436348	coll_uni	white	7	within	1.57702	447.896	0	1	1	3.5	0	1	6.71058	0.948452	0.919634	0.978174
1516	53.0668	1.57243	0.436348	coll_uni	white	7	within	1.57702	447.896	0	1	1	3.5	0	1	6.71058	0.948419	0.919583	0.97816
1517	53.0768	1.57243	0.436348	coll_uni	white	7	within	1.57702	447.896	0	1	1	3.5	0	1	6.71058	0.948386	0.919532	0.978145
1518	53.0868	1.57243	0.436348	coll_uni	white	7	within	1.57702	447.896	0	1	1	3.5	0	1	6.71058	0.948353	0.919481	0.978131
1519	53.0968	1.57243	0.436348	coll_uni	white	7	within	1.57702	447.896	0	1	1	3.5	0	1	6.71058	0.94832	0.919431	0.978117
1520	53.1068	1.57243	0.436348	coll_uni	white	7	within	1.57702	447.896	0	1	1	3.5	0	1	6.71058	0.948287	0.91938	0.978103
1521	53.1168	1.57243	0.436348	coll_uni	white	7	within	1.57702	447.896	0	1	1	3.5	0	1	6.71058	0.948254	0.919329	0.978088
1522	53.1268	1.57243	0.436348	coll_uni	white	7	within	1.57702	447.896	0	1	1	3.5	0	1	6.71058	0.94822	0.919278	0.978074
1523	53.1368	1.57243	0.436348	coll_uni	white	7	within	1.57702	447.896	0	1	1	3.5	0	1	6.71058	0.948187	0.919227	0.97806
1524	53.1468	1.57243	0.436348	coll_uni	white	7	within	1.57702	447.896	0	1	1	3.5	0	1	6.71058	0.948154	0.919176	0.978045
1525	53.1568	1.57243	0.436348	coll_uni	white	7	within	1.57702	447.896	0	1	1	3.5	0	1	6.71058	0.948121	0.919125	0.978031
1526	53.1668	1.57243	0.436348	coll_uni	white	7	within	1.57702	447.896	0	1	1	3.5	0	1	6.71058	0.948088	0.919075	0.978017
1527	53.1768	1.57243	0.436348	coll_uni	white	7	within	1.57702	447.896	0	1	1	3.5	0	1	6.71058	0.948055	0.919024	0.978003
1528	53.1868	1.57243	0.436348	coll_uni	white	7	within	1.57702	447.896	0	1	1	3.5	0	1	6.71058	0.948022	0.918973	0.977988
1529	53.1968	1.57243	0.436348	coll_uni	white	7	within	1.57702	447.896	0	1	1	3.5	0	1	6.71058	0.947988	0.918922	0.977974
1530	53.2068	1.57243	0.436348	coll_uni	white	7	within	1.57702	447.896	0	1	1	3.5	0	1	6.71058	0.947955	0.918871	0.97796
1531	53.2168	1.57243	0.436348	coll_uni	white	7	within	1.57702	447.896	0	1	1	3.5	0	1	6.71058	0.947922	0.91882	0.977946
1532	53.2268	1.57243	0.436348	coll_uni	white	7	within	1.57702	447.896	0	1	1	3.5	0	1	6.71058	0.947889	0.91877	0.977931
1533	53.2368	1.57243	0.436348	coll_uni	white	7	within	1.57702	447.896	0	1	1	3.5	0	1	6.71058	0.947856	0.918719	0.977917
1534	53.2468	1.57243	0.436348	coll_uni	white	7	within	1.57702	447.896	0	1	1	3.5	0	1	6.71058	0.947823	0.918668	0.977903
1535	53.2568	1.57243	0.436348	coll_uni	white	7	within	1.57702	447.896	0	1	1	3.5	0	1	6.71058	0.94779	0.918617	0.977889
1536	53.2668	1.57243	0.436348	coll_uni	white	7	within	1.57702	447.896	0	1	1	3.5	0	1	6.71058	0.947757	0.918566	0.977874
1537	53.2768	1.57243	0.436348	coll_uni	white	7	within	1.57702	447.896	0	1	1	3.5	0	1	6.71058	0.947723	0.918515	0.97786
1538	53.2868	1.57243	0.436348	coll_uni	white	7	within	1.57702	447.896	0	1	1	3.5	0	1	6.71058	0.94769	0.918465	0.977846
1539	53.2968	1.57243	0.436348	coll_uni	white	7	within	1.57702	447.896	0	1	1	3.5	0	1	6.71058	0.947657	0.918414	0.977832
1540	53.3068	1.57243	0.436348	coll_uni	white	7	within	1.57702	447.896	0	1	1	3.5	0	1	6.71058	0.947624	0.918363	0.977817
1541	53.3168	1.57243	0.436348	coll_uni	white	7	within	1.57702	447.896	0	1	1	3.5	0	1	6.71058	0.947591	0.918312	0.977803
1542	53.3268	1.57243	0.436348	coll_uni	white	7	within	1.57702	447.896	0	1	1	3.5	0	1	6.71058	0.947558	0.918261	0.977789
1543	53.3368	1.57243	0.436348	coll_uni	white	7	within	1.57702	447.896	0	1	1	3.5	0	1	6.71058	0.947525	0.918211	0.977775
1544	53.3468	1.57243	0.436348	coll_uni	white	7	within	1.57702	447.896	0	1	1	3.5	0	1	6.71058	0.947492	0.91816	0.97776
1545	53.3568	1.57243	0.436348	coll_uni	white	7	within	1.57702	447.896	0	1	1	3.5	0	1	6.71058	0.947459	0.918109	0.977746
1546	53.3668	1.57243	0.436348	coll_uni	white	7	within	1.57702	447.896	0	1	1	3.5	0	1	6.71058	0.947425	0.918058	0.977732
1547	53.3768	1.57243	0.436348	coll_uni	white	7	within	1.57702	447.896	0	1	1	3.5	0	1	6.71058	0.947392	0.918007	0.977718
1548	53.3868	1.57243	0.436348	coll_uni	white	7	within	1.57702	447.896	0	1	1	3.5	0	1	6.71058	0.947359	0.917957	0.977704
1549	53.3968	1.57243	0.436348	coll_uni	white	7	within	1.57702	447.896	0	1	1	3.5	0	1	6.71058	0.947326	0.917906	0.977689
1550	53.4068	1.57243	0.436348	coll_uni	white	7	within	1.57702	447.896	0	1	1	3.5	0	1	6.71058	0.947293	0.917855	0.977675
1551	53.4168	1.57243	0.436348	coll_uni	white	7	within	1.57702	447.896	0	1	1	3.5	0	1	6.71058	0.94726	0.917804	0.977661
1552	53.4268	1.57243	0.436348	coll_uni	white	7	within	1.57702	447.896	0	1	1	3.5	0	1	6.71058	0.947227	0.917754	0.977647
1553	53.4368	1.57243	0.436348	coll_uni	white	7	within	1.57702	447.896	0	1	1	3.5	0	1	6.71058	0.947194	0.917703	0.977632
1554	53.4468	1.57243	0.436348	coll_uni	white	7	within	1.57702	447.896	0	1	1	3.5	0	1	6.71058	0.947161	0.917652	0.977618
1555	53.4568	1.57243	0.436348	coll_uni	white	7	within	1.57702	447.896	0	1	1	3.5	0	1	6.71058	0.947128	0.917601	0.977604
1556	53.4668	1.57243	0.436348	coll_uni	white	7	within	1.57702	447.896	0	1	1	3.5	0	1	6.71058	0.947094	0.917551	0.97759
1557	53.4768	1.57243	0.436348	coll_uni	white	7	within	1.57702	447.896	0	1	1	3.5	0	1	6.71058	0.947061	0.9175	0.977575
1558	53.4868	1.57243	0.436348	coll_uni	white	7	within	1.57702	447.896	0	1	1	3.5	0	1	6.71058	0.947028	0.917449	0.977561
1559	53.4968	1.57243	0.436348	coll_uni	white	7	within	1.57702	447.896	0	1	1	3.5	0	1	6.71058	0.946995	0.917398	0.977547
1560	53.5068	1.57243	0.436348	coll_uni	white	7	within	1.57702	447.896	0	1	1	3.5	0	1	6.71058	0.946962	0.917348	0.977533
1561	53.5168	1.57243	0.436348	coll_uni	white	7	within	1.57702	447.896	0	1	1	3.5	0	1	6.71058	0.946929	0.917297	0.977518
1562	53.5268	1.57243	0.436348	coll_uni	white	7	within	1.57702	447.896	0	1	1	3.5	0	1	6.71058	0.946896	0.917246	0.977504
1563	53.5368	1.57243	0.436348	coll_uni	white	7	within	1.57702	447.896	0	1	1	3.5	0	1	6.71058	0.946863	0.917195	0.97749
1564	53.5468	1.57243	0.436348	coll_uni	white	7	within	1.57702	447.896	0	1	1	3.5	0	1	6.71058	0.94683	0.917145	0.977476
1565	53.5568	1.57243	0.436348	coll_uni	white	7	within	1.57702	447.896	0	1	1	3.5	0	1	6.71058	0.946797	0.917094	0.977461
1566	53.5668	1.57243	0.436348	coll_uni	white	7	within	1.57702	447.896	0	1	1	3.5	0	1	6.71058	0.946764	0.917043	0.977447
1567	53.5768	1.57243	0.436348	coll_uni	white	7	within	1.57702	447.896	0	1	1	3.5	0	1	6.71058	0.94673	0.916992	0.977433
1568	53.5868	1.57243	0.436348	coll_uni	white	7	within	1.57702	447.896	0	1	1	3.5	0	1	6.71058	0.946697	0.916942	0.977419
1569	53.5968	1.57243	0.436348	coll_uni	white	7	within	1.57702	447.896	0	1	1	3.5	0	1	6.71058	0.946664	0.916891	0.977404
1570	53.6068	1.57243	0.436348	coll_uni	white	7	within	1.57702	447.896	0	1	1	3.5	0	1	6.71058	0.946631	0.91684	0.97739
1571	53.6168	1.57243	0.436348	coll_uni	white	7	within	1.57702	447.896	0	1	1	3.5	0	1	6.71058	0.946598	0.91679	0.977376
1572	53.6268	1.57243	0.436348	coll_uni	white	7	within	1.57702	447.896	0	1	1	3.5	0	1	6.71058	0.946565	0.916739	0.977362
1573	53.6368	1.57243	0.436348	coll_uni	white	7	within	1.57702	447.896	0	1	1	3.5	0	1	6.71058	0.946532	0.916688	0.977347
1574	53.6468	1.57243	0.436348	coll_uni	white	7	within	1.57702	447.896	0	1	1	3.5	0	1	6.71058	0.946499	0.916637	0.977333
1575	53.6568	1.57243	0.436348	coll_uni	white	7	within	1.57702	447.896	0	1	1	3.5	0	1	6.71058	0.946466	0.916587	0.977319
1576	53.6668	1.57243	0.436348	coll_uni	white	7	within	1.57702	447.896	0	1	1	3.5	0	1	6.71058	0.946433	0.916536	0.977305
1577	53.6768	1.57243	0.436348	coll_uni	white	7	within	1.57702	447.896	0	1	1	3.5	0	1	6.71058	0.9464	0.916485	0.97729
1578	53.6868	1.57243	0.436348	coll_uni	white	7	within	1.57702	447.896	0	1	1	3.5	0	1	6.71058	0.946367	0.916435	0.977276
1579	53.6968	1.57243	0.436348	coll_uni	white	7	within	1.57702	447.896	0	1	1	3.5	0	1	6.71058	0.946334	0.916384	0.977262
1580	53.7068	1.57243	0.436348	coll_uni	white	7	within	1.57702	447.896	0	1	1	3.5	0	1	6.71058	0.946301	0.916333	0.977248
1581	53.7168	1.57243	0.436348	coll_uni	white	7	within	1.57702	447.896	0	1	1	3.5	0	1	6.71058	0.946267	0.916283	0.977234
1582	53.7268	1.57243	0.436348	coll_uni	white	7	within	1.57702	447.896	0	1	1	3.5	0	1	6.71058	0.946234	0.916232	0.977219
1583	53.7368	1.57243	0.436348	coll_uni	white	7	within	1.57702	447.896	0	1	1	3.5	0	1	6.71058	0.946201	0.916181	0.977205
1584	53.7468	1.57243	0.436348	coll_uni	white	7	within	1.57702	447.896	0	1	1	3.5	0	1	6.71058	0.946168	0.916131	0.977191
1585	53.7568	1.57243	0.436348	coll_uni	white	7	within	1.57702	447.896	0	1	1	3.5	0	1	6.71058	0.946135	0.91608	0.977177
1586	53.7668	1.57243	0.436348	coll_uni	white	7	within	1.57702	447.896	0	1	1	3.5	0	1	6.71058	0.946102	0.916029	0.977162
1587	53.7768	1.57243	0.436348	coll_uni	white	7	within	1.57702	447.896	0	1	1	3.5	0	1	6.71058	0.946069	0.915979	0.977148
1588	53.7868	1.57243	0.436348	coll_uni	white	7	within	1.57702	447.896	0	1	1	3.5	0	1	6.71058	0.946036	0.915928	0.977134
1589	53.7968	1.57243	0.436348	coll_uni	white	7	within	1.57702	447.896	0	1	1	3.5	0	1	6.71058	0.946003	0.915877	0.97712
1590	53.8068	1.57243	0.436348	coll_uni	white	7	within	1.57702	447.896	0	1	1	3.5	0	1	6.71058	0.94597	0.915827	0.977105
1591	53.8168	1.57243	0.436348	coll_uni	white	7	within	1.57702	447.896	0	1	1	3.5	0	1	6.71058	0.945937	0.915776	0.977091
1592	53.8268	1.57243	0.436348	coll_uni	white	7	within	1.57702	447.896	0	1	1	3.5	0	1	6.71058	0.945904	0.915725	0.977077
1593	53.8368	1.57243	0.436348	coll_uni	white	7	within	1.57702	447.896	0	1	1	3.5	0	1	6.71058	0.945871	0.915675	0.977063
1594	53.8468	1.57243	0.436348	coll_uni	white	7	within	1.57702	447.896	0	1	1	3.5	0	1	6.71058	0.945838	0.915624	0.977048
1595	53.8568	1.57243	0.436348	coll_uni	white	7	within	1.57702	447.896	0	1	1	3.5	0	1	6.71058	0.945805	0.915574	0.977034
1596	53.8668	1.57243	0.436348	coll_uni	white	7	within	1.57702	447.896	0	1	1	3.5	0	1	6.71058	0.945772	0.915523	0.97702
1597	53.8768	1.57243	0.436348	coll_uni	white	7	within	1.57702	447.896	0	1	1	3.5	0	1	6.71058	0.945739	0.915472	0.977006
1598	53.8868	1.57243	0.436348	coll_uni	white	7	within	1.57702	447.896	0	1	1	3.5	0	1	6.71058	0.945706	0.915422	0.976992
1599	53.8968	1.57243	0.436348	coll_uni	white	7	within	1.57702	447.896	0	1	1	3.5	0	1	6.71058	0.945673	0.915371	0.976977
1600	53.9068	1.57243	0.436348	coll_uni	white	7	within	1.57702	447.896	0	1	1	3.5	0	1	6.71058	0.94564	0.91532	0.976963
1601	53.9168	1.57243	0.436348	coll_uni	white	7	within	1.57702	447.896	0	1	1	3.5	0	1	6.71058	0.945607	0.91527	0.976949
1602	53.9268	1.57243	0.436348	coll_uni	white	7	within	1.57702	447.896	0	1	1	3.5	0	1	6.71058	0.945574	0.915219	0.976935
1603	53.9368	1.57243	0.436348	coll_uni	white	7	within	1.57702	447.896	0	1	1	3.5	0	1	6.71058	0.945541	0.915169	0.97692
1604	53.9468	1.57243	0.436348	coll_uni	white	7	within	1.57702	447.896	0	1	1	3.5	0	1	6.71058	0.945507	0.915118	0.976906
1605	53.9568	1.57243	0.436348	coll_uni	white	7	within	1.57702	447.896	0	1	1	3.5	0	1	6.71058	0.945474	0.915067	0.976892
1606	53.9668	1.57243	0.436348	coll_uni	white	7	within	1.57702	447.896	0	1	1	3.5	0	1	6.71058	0.945441	0.915017	0.976878
1607	53.9768	1.57243	0.436348	coll_uni	white	7	within	1.57702	447.896	0	1	1	3.5	0	1	6.71058	0.945408	0.914966	0.976863
1608	53.9868	1.57243	0.436348	coll_uni	white	7	within	1.57702	447.896	0	1	1	3.5	0	1	6.71058	0.945375	0.914916	0.976849
1609	53.9968	1.57243	0.436348	coll_uni	white	7	within	1.57702	447.896	0	1	1	3.5	0	1	6.71058	0.945342	0.914865	0.976835
1610	54.0068	1.57243	0.436348	coll_uni	white	7	within	1.57702	447.896	0	1	1	3.5	0	1	6.71058	0.945309	0.914814	0.976821
1611	54.0168	1.57243	0.436348	coll_uni	white	7	within	1.57702	447.896	0	1	1	3.5	0	1	6.71058	0.945276	0.914764	0.976807
1612	54.0268	1.57243	0.436348	coll_uni	white	7	within	1.57702	447.896	0	1	1	3.5	0	1	6.71058	0.945243	0.914713	0.976792
1613	54.0368	1.57243	0.436348	coll_uni	white	7	within	1.57702	447.896	0	1	1	3.5	0	1	6.71058	0.94521	0.914663	0.976778
1614	54.0468	1.57243	0.436348	coll_uni	white	7	within	1.57702	447.896	0	1	1	3.5	0	1	6.71058	0.945177	0.914612	0.976764
1615	54.0568	1.57243	0.436348	coll_uni	white	7	within	1.57702	447.896	0	1	1	3.5	0	1	6.71058	0.945144	0.914562	0.97675
1616	54.0668	1.57243	0.436348	coll_uni	white	7	within	1.57702	447.896	0	1	1	3.5	0	1	6.71058	0.945111	0.914511	0.976735
1617	54.0768	1.57243	0.436348	coll_uni	white	7	within	1.57702	447.896	0	1	1	3.5	0	1	6.71058	0.945078	0.91446	0.976721
1618	54.0868	1.57243	0.436348	coll_uni	white	7	within	1.57702	447.896	0	1	1	3.5	0	1	6.71058	0.945045	0.91441	0.976707
1619	54.0968	1.57243	0.436348	coll_uni	white	7	within	1.57702	447.896	0	1	1	3.5	0	1	6.71058	0.945012	0.914359	0.976693
1620	54.1068	1.57243	0.436348	coll_uni	white	7	within	1.57702	447.896	0	1	1	3.5	0	1	6.71058	0.944979	0.914309	0.976679
1621	54.1168	1.57243	0.436348	coll_uni	white	7	within	1.57702	447.896	0	1	1	3.5	0	1	6.71058	0.944946	0.914258	0.976664
1622	54.1268	1.57243	0.436348	coll_uni	white	7	within	1.57702	447.896	0	1	1	3.5	0	1	6.71058	0.944913	0.914208	0.97665
1623	54.1368	1.57243	0.436348	coll_uni	white	7	within	1.57702	447.896	0	1	1	3.5	0	1	6.71058	0.94488	0.914157	0.976636
1624	54.1468	1.57243	0.436348	coll_uni	white	7	within	1.57702	447.896	0	1	1	3.5	0	1	6.71058	0.944847	0.914107	0.976622
1625	54.1568	1.57243	0.436348	coll_uni	white	7	within	1.57702	447.896	0	1	1	3.5	0	1	6.71058	0.944814	0.914056	0.976607
1626	54.1668	1.57243	0.436348	coll_uni	white	7	within	1.57702	447.896	0	1	1	3.5	0	1	6.71058	0.944781	0.914005	0.976593
1627	54.1768	1.57243	0.436348	coll_uni	white	7	within	1.57702	447.896	0	1	1	3.5	0	1	6.71058	0.944748	0.913955	0.976579
1628	54.1868	1.57243	0.436348	coll_uni	white	7	within	1.57702	447.896	0	1	1	3.5	0	1	6.71058	0.944715	0.913904	0.976565
1629	54.1968	1.57243	0.436348	coll_uni	white	7	within	1.57702	447.896	0	1	1	3.5	0	1	6.71058	0.944682	0.913854	0.976551
1630	54.2068	1.57243	0.436348	coll_uni	white	7	within	1.57702	447.896	0	1	1	3.5	0	1	6.71058	0.944649	0.913803	0.976536
1631	54.2168	1.57243	0.436348	coll_uni	white	7	within	1.57702	447.896	0	1	1	3.5	0	1	6.71058	0.944616	0.913753	0.976522
1632	54.2268	1.57243	0.436348	coll_uni	white	7	within	1.57702	447.896	0	1	1	3.5	0	1	6.71058	0.944583	0.913702	0.976508
1633	54.2368	1.57243	0.436348	coll_uni	white	7	within	1.57702	447.896	0	1	1	3.5	0	1	6.71058	0.94455	0.913652	0.976494
1634	54.2468	1.57243	0.436348	coll_uni	white	7	within	1.57702	447.896	0	1	1	3.5	0	1	6.71058	0.944517	0.913601	0.976479
1635	54.2568	1.57243	0.436348	coll_uni	white	7	within	1.57702	447.896	0	1	1	3.5	0	1	6.71058	0.944484	0.913551	0.976465
1636	54.2668	1.57243	0.436348	coll_uni	white	7	within	1.57702	447.896	0	1	1	3.5	0	1	6.71058	0.944451	0.9135	0.976451
1637	54.2768	1.57243	0.436348	coll_uni	white	7	within	1.57702	447.896	0	1	1	3.5	0	1	6.71058	0.944418	0.91345	0.976437
1638	54.2868	1.57243	0.436348	coll_uni	white	7	within	1.57702	447.896	0	1	1	3.5	0	1	6.71058	0.944385	0.913399	0.976423
1639	54.2968	1.57243	0.436348	coll_uni	white	7	within	1.57702	447.896	0	1	1	3.5	0	1	6.71058	0.944352	0.913349	0.976408
1640	54.3068	1.57243	0.436348	coll_uni	white	7	within	1.57702	447.896	0	1	1	3.5	0	1	6.71058	0.944319	0.913298	0.976394
1641	54.3168	1.57243	0.436348	coll_uni	white	7	within	1.57702	447.896	0	1	1	3.5	0	1	6.71058	0.944286	0.913248	0.97638
1642	54.3268	1.57243	0.436348	coll_uni	white	7	within	1.57702	447.896	0	1	1	3.5	0	1	6.71058	0.944253	0.913197	0.976366
1643	54.3368	1.57243	0.436348	coll_uni	white	7	within	1.57702	447.896	0	1	1	3.5	0	1	6.71058	0.94422	0.913147	0.976351
1644	54.3468	1.57243	0.436348	coll_uni	white	7	within	1.57702	447.896	0	1	1	3.5	0	1	6.71058	0.944188	0.913096	0.976337
1645	54.3568	1.57243	0.436348	coll_uni	white	7	within	1.57702	447.896	0	1	1	3.5	0	1	6.71058	0.944155	0.913046	0.976323
1646	54.3668	1.57243	0.436348	coll_uni	white	7	within	1.57702	447.896	0	1	1	3.5	0	1	6.71058	0.944122	0.912995	0.976309
1647	54.3768	1.57243	0.436348	coll_uni	white	7	within	1.57702	447.896	0	1	1	3.5	0	1	6.71058	0.944089	0.912945	0.976295
1648	54.3868	1.57243	0.436348	coll_uni	white	7	within	1.57702	447.896	0	1	1	3.5	0	1	6.71058	0.944056	0.912895	0.97628
1649	54.3968	1.57243	0.436348	coll_uni	white	7	within	1.57702	447.896	0	1	1	3.5	0	1	6.71058	0.944023	0.912844	0.976266
1650	54.4068	1.57243	0.436348	coll_uni	white	7	within	1.57702	447.896	0	1	1	3.5	0	1	6.71058	0.94399	0.912794	0.976252
1651	54.4168	1.57243	0.436348	coll_uni	white	7	within	1.57702	447.896	0	1	1	3.5	0	1	6.71058	0.943957	0.912743	0.976238
1652	54.4268	1.57243	0.436348	coll_uni	white	7	within	1.57702	447.896	0	1	1	3.5	0	1	6.71058	0.943924	0.912693	0.976224
1653	54.4368	1.57243	0.436348	coll_uni	white	7	within	1.57702	447.896	0	1	1	3.5	0	1	6.71058	0.943891	0.912642	0.976209
1654	54.4468	1.57243	0.436348	coll_uni	white	7	within	1.57702	447.896	0	1	1	3.5	0	1	6.71058	0.943858	0.912592	0.976195
1655	54.4568	1.57243	0.436348	coll_uni	white	7	within	1.57702	447.896	0	1	1	3.5	0	1	6.71058	0.943825	0.912541	0.976181
1656	54.4668	1.57243	0.436348	coll_uni	white	7	within	1.57702	447.896	0	1	1	3.5	0	1	6.71058	0.943792	0.912491	0.976167
1657	54.4768	1.57243	0.436348	coll_uni	white	7	within	1.57702	447.896	0	1	1	3.5	0	1	6.71058	0.943759	0.912441	0.976153
1658	54.4868	1.57243	0.436348	coll_uni	white	7	within	1.57702	447.896	0	1	1	3.5	0	1	6.71058	0.943726	0.91239	0.976138
1659	54.4968	1.57243	0.436348	coll_uni	white	7	within	1.57702	447.896	0	1	1	3.5	0	1	6.71058	0.943693	0.91234	0.976124
1660	54.5068	1.57243	0.436348	coll_uni	white	7	within	1.57702	447.896	0	1	1	3.5	0	1	6.71058	0.94366	0.912289	0.97611
1661	54.5168	1.57243	0.436348	coll_uni	white	7	within	1.57702	447.896	0	1	1	3.5	0	1	6.71058	0.943627	0.912239	0.976096
1662	54.5268	1.57243	0.436348	coll_uni	white	7	within	1.57702	447.896	0	1	1	3.5	0	1	6.71058	0.943594	0.912188	0.976081
1663	54.5368	1.57243	0.436348	coll_uni	white	7	within	1.57702	447.896	0	1	1	3.5	0	1	6.71058	0.943561	0.912138	0.976067
1664	54.5468	1.57243	0.436348	coll_uni	white	7	within	1.57702	447.896	0	1	1	3.5	0	1	6.71058	0.943528	0.912088	0.976053
1665	54.5568	1.57243	0.436348	coll_uni	white	7	within	1.57702	447.896	0	1	1	3.5	0	1	6.71058	0.943495	0.912037	0.976039
1666	54.5668	1.57243	0.436348	coll_uni	white	7	within	1.57702	447.896	0	1	1	3.5	0	1	6.71058	0.943463	0.911987	0.976025
1667	54.5768	1.57243	0.436348	coll_uni	white	7	within	1.57702	447.896	0	1	1	3.5	0	1	6.71058	0.94343	0.911936	0.97601
1668	54.5868	1.57243	0.436348	coll_uni	white	7	within	1.57702	447.896	0	1	1	3.5	0	1	6.71058	0.943397	0.911886	0.975996
1669	54.5968	1.57243	0.436348	coll_uni	white	7	within	1.57702	447.896	0	1	1	3.5	0	1	6.71058	0.943364	0.911836	0.975982
1670	54.6068	1.57243	0.436348	coll_uni	white	7	within	1.57702	447.896	0	1	1	3.5	0	1	6.71058	0.943331	0.911785	0.975968
1671	54.6168	1.57243	0.436348	coll_uni	white	7	within	1.57702	447.896	0	1	1	3.5	0	1	6.71058	0.943298	0.911735	0.975954
1672	54.6268	1.57243	0.436348	coll_uni	white	7	within	1.57702	447.896	0	1	1	3.5	0	1	6.71058	0.943265	0.911684	0.975939
1673	54.6368	1.57243	0.436348	coll_uni	white	7	within	1.57702	447.896	0	1	1	3.5	0	1	6.71058	0.943232	0.911634	0.975925
1674	54.6468	1.57243	0.436348	coll_uni	white	7	within	1.57702	447.896	0	1	1	3.5	0	1	6.71058	0.943199	0.911584	0.975911
1675	54.6568	1.57243	0.436348	coll_uni	white	7	within	1.57702	447.896	0	1	1	3.5	0	1	6.71058	0.943166	0.911533	0.975897
1676	54.6668	1.57243	0.436348	coll_uni	white	7	within	1.57702	447.896	0	1	1	3.5	0	1	6.71058	0.943133	0.911483	0.975883
1677	54.6768	1.57243	0.436348	coll_uni	white	7	within	1.57702	447.896	0	1	1	3.5	0	1	6.71058	0.9431	0.911433	0.975868
1678	54.6868	1.57243	0.436348	coll_uni	white	7	within	1.57702	447.896	0	1	1	3.5	0	1	6.71058	0.943067	0.911382	0.975854
1679	54.6968	1.57243	0.436348	coll_uni	white	7	within	1.57702	447.896	0	1	1	3.5	0	1	6.71058	0.943035	0.911332	0.97584
1680	54.7068	1.57243	0.436348	coll_uni	white	7	within	1.57702	447.896	0	1	1	3.5	0	1	6.71058	0.943002	0.911282	0.975826
1681	54.7168	1.57243	0.436348	coll_uni	white	7	within	1.57702	447.896	0	1	1	3.5	0	1	6.71058	0.942969	0.911231	0.975812
1682	54.7268	1.57243	0.436348	coll_uni	white	7	within	1.57702	447.896	0	1	1	3.5	0	1	6.71058	0.942936	0.911181	0.975797
1683	54.7368	1.57243	0.436348	coll_uni	white	7	within	1.57702	447.896	0	1	1	3.5	0	1	6.71058	0.942903	0.911131	0.975783
1684	54.7468	1.57243	0.436348	coll_uni	white	7	within	1.57702	447.896	0	1	1	3.5	0	1	6.71058	0.94287	0.91108	0.975769
1685	54.7568	1.57243	0.436348	coll_uni	white	7	within	1.57702	447.896	0	1	1	3.5	0	1	6.71058	0.942837	0.91103	0.975755
1686	54.7668	1.57243	0.436348	coll_uni	white	7	within	1.57702	447.896	0	1	1	3.5	0	1	6.71058	0.942804	0.910979	0.975741
1687	54.7768	1.57243	0.436348	coll_uni	white	7	within	1.57702	447.896	0	1	1	3.5	0	1	6.71058	0.942771	0.910929	0.975726
1688	54.7868	1.57243	0.436348	coll_uni	white	7	within	1.57702	447.896	0	1	1	3.5	0	1	6.71058	0.942738	0.910879	0.975712
1689	54.7968	1.57243	0.436348	coll_uni	white	7	within	1.57702	447.896	0	1	1	3.5	0	1	6.71058	0.942705	0.910829	0.975698
1690	54.8068	1.57243	0.436348	coll_uni	white	7	within	1.57702	447.896	0	1	1	3.5	0	1	6.71058	0.942673	0.910778	0.975684
1691	54.8168	1.57243	0.436348	coll_uni	white	7	within	1.57702	447.896	0	1	1	3.5	0	1	6.71058	0.94264	0.910728	0.97567
1692	54.8268	1.57243	0.436348	coll_uni	white	7	within	1.57702	447.896	0	1	1	3.5	0	1	6.71058	0.942607	0.910678	0.975655
1693	54.8368	1.57243	0.436348	coll_uni	white	7	within	1.57702	447.896	0	1	1	3.5	0	1	6.71058	0.942574	0.910627	0.975641
1694	54.8468	1.57243	0.436348	coll_uni	white	7	within	1.57702	447.896	0	1	1	3.5	0	1	6.71058	0.942541	0.910577	0.975627
1695	54.8568	1.57243	0.436348	coll_uni	white	7	within	1.57702	447.896	0	1	1	3.5	0	1	6.71058	0.942508	0.910527	0.975613
1696	54.8668	1.57243	0.436348	coll_uni	white	7	within	1.57702	447.896	0	1	1	3.5	0	1	6.71058	0.942475	0.910476	0.975599
1697	54.8768	1.57243	0.436348	coll_uni	white	7	within	1.57702	447.896	0	1	1	3.5	0	1	6.71058	0.942442	0.910426	0.975584
1698	54.8868	1.57243	0.436348	coll_uni	white	7	within	1.57702	447.896	0	1	1	3.5	0	1	6.71058	0.942409	0.910376	0.97557
1699	54.8968	1.57243	0.436348	coll_uni	white	7	within	1.57702	447.896	0	1	1	3.5	0	1	6.71058	0.942376	0.910325	0.975556
1700	54.9068	1.57243	0.436348	coll_uni	white	7	within	1.57702	447.896	0	1	1	3.5	0	1	6.71058	0.942344	0.910275	0.975542
1701	54.9168	1.57243	0.436348	coll_uni	white	7	within	1.57702	447.896	0	1	1	3.5	0	1	6.71058	0.942311	0.910225	0.975528
1702	54.9268	1.57243	0.436348	coll_uni	white	7	within	1.57702	447.896	0	1	1	3.5	0	1	6.71058	0.942278	0.910175	0.975513
1703	54.9368	1.57243	0.436348	coll_uni	white	7	within	1.57702	447.896	0	1	1	3.5	0	1	6.71058	0.942245	0.910124	0.975499
1704	54.9468	1.57243	0.436348	coll_uni	white	7	within	1.57702	447.896	0	1	1	3.5	0	1	6.71058	0.942212	0.910074	0.975485
1705	54.9568	1.57243	0.436348	coll_uni	white	7	within	1.57702	447.896	0	1	1	3.5	0	1	6.71058	0.942179	0.910024	0.975471
1706	54.9668	1.57243	0.436348	coll_uni	white	7	within	1.57702	447.896	0	1	1	3.5	0	1	6.71058	0.942146	0.909974	0.975457
1707	54.9768	1.57243	0.436348	coll_uni	white	7	within	1.57702	447.896	0	1	1	3.5	0	1	6.71058	0.942113	0.909923	0.975442
1708	54.9868	1.57243	0.436348	coll_uni	white	7	within	1.57702	447.896	0	1	1	3.5	0	1	6.71058	0.942081	0.909873	0.975428
1709	54.9968	1.57243	0.436348	coll_uni	white	7	within	1.57702	447.896	0	1	1	3.5	0	1	6.71058	0.942048	0.909823	0.975414
1710	55.0068	1.57243	0.436348	coll_uni	white	7	within	1.57702	447.896	0	1	1	3.5	0	1	6.71058	0.942015	0.909772	0.9754
1711	55.0168	1.57243	0.436348	coll_uni	white	7	within	1.57702	447.896	0	1	1	3.5	0	1	6.71058	0.941982	0.909722	0.975386
1712	55.0268	1.57243	0.436348	coll_uni	white	7	within	1.57702	447.896	0	1	1	3.5	0	1	6.71058	0.941949	0.909672	0.975371
1713	55.0368	1.57243	0.436348	coll_uni	white	7	within	1.57702	447.896	0	1	1	3.5	0	1	6.71058	0.941916	0.909622	0.975357
1714	55.0468	1.57243	0.436348	coll_uni	white	7	within	1.57702	447.896	0	1	1	3.5	0	1	6.71058	0.941883	0.909571	0.975343
1715	55.0568	1.57243	0.436348	coll_uni	white	7	within	1.57702	447.896	0	1	1	3.5	0	1	6.71058	0.94185	0.909521	0.975329
1716	55.0668	1.57243	0.436348	coll_uni	white	7	within	1.57702	447.896	0	1	1	3.5	0	1	6.71058	0.941818	0.909471	0.975315
1717	55.0768	1.57243	0.436348	coll_uni	white	7	within	1.57702	447.896	0	1	1	3.5	0	1	6.71058	0.941785	0.909421	0.9753
1718	55.0868	1.57243	0.436348	coll_uni	white	7	within	1.57702	447.896	0	1	1	3.5	0	1	6.71058	0.941752	0.909371	0.975286
1719	55.0968	1.57243	0.436348	coll_uni	white	7	within	1.57702	447.896	0	1	1	3.5	0	1	6.71058	0.941719	0.90932	0.975272
1720	55.1068	1.57243	0.436348	coll_uni	white	7	within	1.57702	447.896	0	1	1	3.5	0	1	6.71058	0.941686	0.90927	0.975258
1721	55.1168	1.57243	0.436348	coll_uni	white	7	within	1.57702	447.896	0	1	1	3.5	0	1	6.71058	0.941653	0.90922	0.975244
1722	55.1268	1.57243	0.436348	coll_uni	white	7	within	1.57702	447.896	0	1	1	3.5	0	1	6.71058	0.94162	0.90917	0.97523
1723	55.1368	1.57243	0.436348	coll_uni	white	7	within	1.57702	447.896	0	1	1	3.5	0	1	6.71058	0.941588	0.909119	0.975215
1724	55.1468	1.57243	0.436348	coll_uni	white	7	within	1.57702	447.896	0	1	1	3.5	0	1	6.71058	0.941555	0.909069	0.975201
1725	55.1568	1.57243	0.436348	coll_uni	white	7	within	1.57702	447.896	0	1	1	3.5	0	1	6.71058	0.941522	0.909019	0.975187
1726	55.1668	1.57243	0.436348	coll_uni	white	7	within	1.57702	447.896	0	1	1	3.5	0	1	6.71058	0.941489	0.908969	0.975173
1727	55.1768	1.57243	0.436348	coll_uni	white	7	within	1.57702	447.896	0	1	1	3.5	0	1	6.71058	0.941456	0.908919	0.975159
1728	55.1868	1.57243	0.436348	coll_uni	white	7	within	1.57702	447.896	0	1	1	3.5	0	1	6.71058	0.941423	0.908869	0.975144
1729	55.1968	1.57243	0.436348	coll_uni	white	7	within	1.57702	447.896	0	1	1	3.5	0	1	6.71058	0.941391	0.908818	0.97513
1730	55.2068	1.57243	0.436348	coll_uni	white	7	within	1.57702	447.896	0	1	1	3.5	0	1	6.71058	0.941358	0.908768	0.975116
1731	55.2168	1.57243	0.436348	coll_uni	white	7	within	1.57702	447.896	0	1	1	3.5	0	1	6.71058	0.941325	0.908718	0.975102
1732	55.2268	1.57243	0.436348	coll_uni	white	7	within	1.57702	447.896	0	1	1	3.5	0	1	6.71058	0.941292	0.908668	0.975088
1733	55.2368	1.57243	0.436348	coll_uni	white	7	within	1.57702	447.896	0	1	1	3.5	0	1	6.71058	0.941259	0.908618	0.975074
1734	55.2468	1.57243	0.436348	coll_uni	white	7	within	1.57702	447.896	0	1	1	3.5	0	1	6.71058	0.941226	0.908567	0.975059
1735	55.2568	1.57243	0.436348	coll_uni	white	7	within	1.57702	447.896	0	1	1	3.5	0	1	6.71058	0.941194	0.908517	0.975045
1736	55.2668	1.57243	0.436348	coll_uni	white	7	within	1.57702	447.896	0	1	1	3.5	0	1	6.71058	0.941161	0.908467	0.975031
1737	55.2768	1.57243	0.436348	coll_uni	white	7	within	1.57702	447.896	0	1	1	3.5	0	1	6.71058	0.941128	0.908417	0.975017
1738	55.2868	1.57243	0.436348	coll_uni	white	7	within	1.57702	447.896	0	1	1	3.5	0	1	6.71058	0.941095	0.908367	0.975003
1739	55.2968	1.57243	0.436348	coll_uni	white	7	within	1.57702	447.896	0	1	1	3.5	0	1	6.71058	0.941062	0.908317	0.974988
1740	55.3068	1.57243	0.436348	coll_uni	white	7	within	1.57702	447.896	0	1	1	3.5	0	1	6.71058	0.941029	0.908266	0.974974
1741	55.3168	1.57243	0.436348	coll_uni	white	7	within	1.57702	447.896	0	1	1	3.5	0	1	6.71058	0.940997	0.908216	0.97496
1742	55.3268	1.57243	0.436348	coll_uni	white	7	within	1.57702	447.896	0	1	1	3.5	0	1	6.71058	0.940964	0.908166	0.974946
1743	55.3368	1.57243	0.436348	coll_uni	white	7	within	1.57702	447.896	0	1	1	3.5	0	1	6.71058	0.940931	0.908116	0.974932
1744	55.3468	1.57243	0.436348	coll_uni	white	7	within	1.57702	447.896	0	1	1	3.5	0	1	6.71058	0.940898	0.908066	0.974918
1745	55.3568	1.57243	0.436348	coll_uni	white	7	within	1.57702	447.896	0	1	1	3.5	0	1	6.71058	0.940865	0.908016	0.974903
1746	55.3668	1.57243	0.436348	coll_uni	white	7	within	1.57702	447.896	0	1	1	3.5	0	1	6.71058	0.940833	0.907966	0.974889
1747	55.3768	1.57243	0.436348	coll_uni	white	7	within	1.57702	447.896	0	1	1	3.5	0	1	6.71058	0.9408	0.907916	0.974875
1748	55.3868	1.57243	0.436348	coll_uni	white	7	within	1.57702	447.896	0	1	1	3.5	0	1	6.71058	0.940767	0.907865	0.974861
1749	55.3968	1.57243	0.436348	coll_uni	white	7	within	1.57702	447.896	0	1	1	3.5	0	1	6.71058	0.940734	0.907815	0.974847
1750	55.4068	1.57243	0.436348	coll_uni	white	7	within	1.57702	447.896	0	1	1	3.5	0	1	6.71058	0.940701	0.907765	0.974832
1751	55.4168	1.57243	0.436348	coll_uni	white	7	within	1.57702	447.896	0	1	1	3.5	0	1	6.71058	0.940669	0.907715	0.974818
1752	55.4268	1.57243	0.436348	coll_uni	white	7	within	1.57702	447.896	0	1	1	3.5	0	1	6.71058	0.940636	0.907665	0.974804
1753	55.4368	1.57243	0.436348	coll_uni	white	7	within	1.57702	447.896	0	1	1	3.5	0	1	6.71058	0.940603	0.907615	0.97479
1754	55.4468	1.57243	0.436348	coll_uni	white	7	within	1.57702	447.896	0	1	1	3.5	0	1	6.71058	0.94057	0.907565	0.974776
1755	55.4568	1.57243	0.436348	coll_uni	white	7	within	1.57702	447.896	0	1	1	3.5	0	1	6.71058	0.940537	0.907515	0.974762
1756	55.4668	1.57243	0.436348	coll_uni	white	7	within	1.57702	447.896	0	1	1	3.5	0	1	6.71058	0.940505	0.907465	0.974747
1757	55.4768	1.57243	0.436348	coll_uni	white	7	within	1.57702	447.896	0	1	1	3.5	0	1	6.71058	0.940472	0.907414	0.974733
1758	55.4868	1.57243	0.436348	coll_uni	white	7	within	1.57702	447.896	0	1	1	3.5	0	1	6.71058	0.940439	0.907364	0.974719
1759	55.4968	1.57243	0.436348	coll_uni	white	7	within	1.57702	447.896	0	1	1	3.5	0	1	6.71058	0.940406	0.907314	0.974705
1760	55.5068	1.57243	0.436348	coll_uni	white	7	within	1.57702	447.896	0	1	1	3.5	0	1	6.71058	0.940373	0.907264	0.974691
1761	55.5168	1.57243	0.436348	coll_uni	white	7	within	1.57702	447.896	0	1	1	3.5	0	1	6.71058	0.940341	0.907214	0.974677
1762	55.5268	1.57243	0.436348	coll_uni	white	7	within	1.57702	447.896	0	1	1	3.5	0	1	6.71058	0.940308	0.907164	0.974662
1763	55.5368	1.57243	0.436348	coll_uni	white	7	within	1.57702	447.896	0	1	1	3.5	0	1	6.71058	0.940275	0.907114	0.974648
1764	55.5468	1.57243	0.436348	coll_uni	white	7	within	1.57702	447.896	0	1	1	3.5	0	1	6.71058	0.940242	0.907064	0.974634
1765	55.5568	1.57243	0.436348	coll_uni	white	7	within	1.57702	447.896	0	1	1	3.5	0	1	6.71058	0.940209	0.907014	0.97462
1766	55.5668	1.57243	0.436348	coll_uni	white	7	within	1.57702	447.896	0	1	1	3.5	0	1	6.71058	0.940177	0.906964	0.974606
1767	55.5768	1.57243	0.436348	coll_uni	white	7	within	1.57702	447.896	0	1	1	3.5	0	1	6.71058	0.940144	0.906914	0.974592
1768	55.5868	1.57243	0.436348	coll_uni	white	7	within	1.57702	447.896	0	1	1	3.5	0	1	6.71058	0.940111	0.906864	0.974577
1769	55.5968	1.57243	0.436348	coll_uni	white	7	within	1.57702	447.896	0	1	1	3.5	0	1	6.71058	0.940078	0.906814	0.974563
1770	55.6068	1.57243	0.436348	coll_uni	white	7	within	1.57702	447.896	0	1	1	3.5	0	1	6.71058	0.940046	0.906764	0.974549
1771	55.6168	1.57243	0.436348	coll_uni	white	7	within	1.57702	447.896	0	1	1	3.5	0	1	6.71058	0.940013	0.906714	0.974535
1772	55.6268	1.57243	0.436348	coll_uni	white	7	within	1.57702	447.896	0	1	1	3.5	0	1	6.71058	0.93998	0.906664	0.974521
1773	55.6368	1.57243	0.436348	coll_uni	white	7	within	1.57702	447.896	0	1	1	3.5	0	1	6.71058	0.939947	0.906613	0.974507
1774	55.6468	1.57243	0.436348	coll_uni	white	7	within	1.57702	447.896	0	1	1	3.5	0	1	6.71058	0.939914	0.906563	0.974492
1775	55.6568	1.57243	0.436348	coll_uni	white	7	within	1.57702	447.896	0	1	1	3.5	0	1	6.71058	0.939882	0.906513	0.974478
1776	55.6668	1.57243	0.436348	coll_uni	white	7	within	1.57702	447.896	0	1	1	3.5	0	1	6.71058	0.939849	0.906463	0.974464
1777	55.6768	1.57243	0.436348	coll_uni	white	7	within	1.57702	447.896	0	1	1	3.5	0	1	6.71058	0.939816	0.906413	0.97445
1778	55.6868	1.57243	0.436348	coll_uni	white	7	within	1.57702	447.896	0	1	1	3.5	0	1	6.71058	0.939783	0.906363	0.974436
1779	55.6968	1.57243	0.436348	coll_uni	white	7	within	1.57702	447.896	0	1	1	3.5	0	1	6.71058	0.939751	0.906313	0.974422
1780	55.7068	1.57243	0.436348	coll_uni	white	7	within	1.57702	447.896	0	1	1	3.5	0	1	6.71058	0.939718	0.906263	0.974407
1781	55.7168	1.57243	0.436348	coll_uni	white	7	within	1.57702	447.896	0	1	1	3.5	0	1	6.71058	0.939685	0.906213	0.974393
1782	55.7268	1.57243	0.436348	coll_uni	white	7	within	1.57702	447.896	0	1	1	3.5	0	1	6.71058	0.939652	0.906163	0.974379
1783	55.7368	1.57243	0.436348	coll_uni	white	7	within	1.57702	447.896	0	1	1	3.5	0	1	6.71058	0.93962	0.906113	0.974365
1784	55.7468	1.57243	0.436348	coll_uni	white	7	within	1.57702	447.896	0	1	1	3.5	0	1	6.71058	0.939587	0.906063	0.974351
1785	55.7568	1.57243	0.436348	coll_uni	white	7	within	1.57702	447.896	0	1	1	3.5	0	1	6.71058	0.939554	0.906013	0.974337
1786	55.7668	1.57243	0.436348	coll_uni	white	7	within	1.57702	447.896	0	1	1	3.5	0	1	6.71058	0.939521	0.905963	0.974322
1787	55.7768	1.57243	0.436348	coll_uni	white	7	within	1.57702	447.896	0	1	1	3.5	0	1	6.71058	0.939489	0.905913	0.974308
1788	55.7868	1.57243	0.436348	coll_uni	white	7	within	1.57702	447.896	0	1	1	3.5	0	1	6.71058	0.939456	0.905863	0.974294
1789	55.7968	1.57243	0.436348	coll_uni	white	7	within	1.57702	447.896	0	1	1	3.5	0	1	6.71058	0.939423	0.905813	0.97428
1790	55.8068	1.57243	0.436348	coll_uni	white	7	within	1.57702	447.896	0	1	1	3.5	0	1	6.71058	0.93939	0.905763	0.974266
1791	55.8168	1.57243	0.436348	coll_uni	white	7	within	1.57702	447.896	0	1	1	3.5	0	1	6.71058	0.939358	0.905713	0.974252
1792	55.8268	1.57243	0.436348	coll_uni	white	7	within	1.57702	447.896	0	1	1	3.5	0	1	6.71058	0.939325	0.905664	0.974237
1793	55.8368	1.57243	0.436348	coll_uni	white	7	within	1.57702	447.896	0	1	1	3.5	0	1	6.71058	0.939292	0.905614	0.974223
1794	55.8468	1.57243	0.436348	coll_uni	white	7	within	1.57702	447.896	0	1	1	3.5	0	1	6.71058	0.939259	0.905564	0.974209
1795	55.8568	1.57243	0.436348	coll_uni	white	7	within	1.57702	447.896	0	1	1	3.5	0	1	6.71058	0.939227	0.905514	0.974195
1796	55.8668	1.57243	0.436348	coll_uni	white	7	within	1.57702	447.896	0	1	1	3.5	0	1	6.71058	0.939194	0.905464	0.974181
1797	55.8768	1.57243	0.436348	coll_uni	white	7	within	1.57702	447.896	0	1	1	3.5	0	1	6.71058	0.939161	0.905414	0.974167
1798	55.8868	1.57243	0.436348	coll_uni	white	7	within	1.57702	447.896	0	1	1	3.5	0	1	6.71058	0.939129	0.905364	0.974152
1799	55.8968	1.57243	0.436348	coll_uni	white	7	within	1.57702	447.896	0	1	1	3.5	0	1	6.71058	0.939096	0.905314	0.974138
1800	55.9068	1.57243	0.436348	coll_uni	white	7	within	1.57702	447.896	0	1	1	3.5	0	1	6.71058	0.939063	0.905264	0.974124
1801	55.9168	1.57243	0.436348	coll_uni	white	7	within	1.57702	447.896	0	1	1	3.5	0	1	6.71058	0.93903	0.905214	0.97411
1802	55.9268	1.57243	0.436348	coll_uni	white	7	within	1.57702	447.896	0	1	1	3.5	0	1	6.71058	0.938998	0.905164	0.974096
1803	55.9368	1.57243	0.436348	coll_uni	white	7	within	1.57702	447.896	0	1	1	3.5	0	1	6.71058	0.938965	0.905114	0.974082
1804	55.9468	1.57243	0.436348	coll_uni	white	7	within	1.57702	447.896	0	1	1	3.5	0	1	6.71058	0.938932	0.905064	0.974068
1805	55.9568	1.57243	0.436348	coll_uni	white	7	within	1.57702	447.896	0	1	1	3.5	0	1	6.71058	0.938899	0.905014	0.974053
1806	55.9668	1.57243	0.436348	coll_uni	white	7	within	1.57702	447.896	0	1	1	3.5	0	1	6.71058	0.938867	0.904964	0.974039
1807	55.9768	1.57243	0.436348	coll_uni	white	7	within	1.57702	447.896	0	1	1	3.5	0	1	6.71058	0.938834	0.904914	0.974025
1808	55.9868	1.57243	0.436348	coll_uni	white	7	within	1.57702	447.896	0	1	1	3.5	0	1	6.71058	0.938801	0.904865	0.974011
1809	55.9968	1.57243	0.436348	coll_uni	white	7	within	1.57702	447.896	0	1	1	3.5	0	1	6.71058	0.938769	0.904815	0.973997
1810	56.0068	1.57243	0.436348	coll_uni	white	7	within	1.57702	447.896	0	1	1	3.5	0	1	6.71058	0.938736	0.904765	0.973983
1811	56.0168	1.57243	0.436348	coll_uni	white	7	within	1.57702	447.896	0	1	1	3.5	0	1	6.71058	0.938703	0.904715	0.973969
1812	56.0268	1.57243	0.436348	coll_uni	white	7	within	1.57702	447.896	0	1	1	3.5	0	1	6.71058	0.938671	0.904665	0.973954
1813	56.0368	1.57243	0.436348	coll_uni	white	7	within	1.57702	447.896	0	1	1	3.5	0	1	6.71058	0.938638	0.904615	0.97394
1814	56.0468	1.57243	0.436348	coll_uni	white	7	within	1.57702	447.896	0	1	1	3.5	0	1	6.71058	0.938605	0.904565	0.973926
1815	56.0568	1.57243	0.436348	coll_uni	white	7	within	1.57702	447.896	0	1	1	3.5	0	1	6.71058	0.938572	0.904515	0.973912
1816	56.0668	1.57243	0.436348	coll_uni	white	7	within	1.57702	447.896	0	1	1	3.5	0	1	6.71058	0.93854	0.904465	0.973898
1817	56.0768	1.57243	0.436348	coll_uni	white	7	within	1.57702	447.896	0	1	1	3.5	0	1	6.71058	0.938507	0.904416	0.973884
1818	56.0868	1.57243	0.436348	coll_uni	white	7	within	1.57702	447.896	0	1	1	3.5	0	1	6.71058	0.938474	0.904366	0.973869
1819	56.0968	1.57243	0.436348	coll_uni	white	7	within	1.57702	447.896	0	1	1	3.5	0	1	6.71058	0.938442	0.904316	0.973855
1820	56.1068	1.57243	0.436348	coll_uni	white	7	within	1.57702	447.896	0	1	1	3.5	0	1	6.71058	0.938409	0.904266	0.973841
1821	56.1168	1.57243	0.436348	coll_uni	white	7	within	1.57702	447.896	0	1	1	3.5	0	1	6.71058	0.938376	0.904216	0.973827
1822	56.1268	1.57243	0.436348	coll_uni	white	7	within	1.57702	447.896	0	1	1	3.5	0	1	6.71058	0.938344	0.904166	0.973813
1823	56.1368	1.57243	0.436348	coll_uni	white	7	within	1.57702	447.896	0	1	1	3.5	0	1	6.71058	0.938311	0.904116	0.973799
1824	56.1468	1.57243	0.436348	coll_uni	white	7	within	1.57702	447.896	0	1	1	3.5	0	1	6.71058	0.938278	0.904067	0.973785
1825	56.1568	1.57243	0.436348	coll_uni	white	7	within	1.57702	447.896	0	1	1	3.5	0	1	6.71058	0.938246	0.904017	0.97377
1826	56.1668	1.57243	0.436348	coll_uni	white	7	within	1.57702	447.896	0	1	1	3.5	0	1	6.71058	0.938213	0.903967	0.973756
1827	56.1768	1.57243	0.436348	coll_uni	white	7	within	1.57702	447.896	0	1	1	3.5	0	1	6.71058	0.93818	0.903917	0.973742
1828	56.1868	1.57243	0.436348	coll_uni	white	7	within	1.57702	447.896	0	1	1	3.5	0	1	6.71058	0.938148	0.903867	0.973728
1829	56.1968	1.57243	0.436348	coll_uni	white	7	within	1.57702	447.896	0	1	1	3.5	0	1	6.71058	0.938115	0.903817	0.973714
1830	56.2068	1.57243	0.436348	coll_uni	white	7	within	1.57702	447.896	0	1	1	3.5	0	1	6.71058	0.938082	0.903767	0.9737
1831	56.2168	1.57243	0.436348	coll_uni	white	7	within	1.57702	447.896	0	1	1	3.5	0	1	6.71058	0.93805	0.903718	0.973686
1832	56.2268	1.57243	0.436348	coll_uni	white	7	within	1.57702	447.896	0	1	1	3.5	0	1	6.71058	0.938017	0.903668	0.973671
1833	56.2368	1.57243	0.436348	coll_uni	white	7	within	1.57702	447.896	0	1	1	3.5	0	1	6.71058	0.937984	0.903618	0.973657
1834	56.2468	1.57243	0.436348	coll_uni	white	7	within	1.57702	447.896	0	1	1	3.5	0	1	6.71058	0.937952	0.903568	0.973643
1835	56.2568	1.57243	0.436348	coll_uni	white	7	within	1.57702	447.896	0	1	1	3.5	0	1	6.71058	0.937919	0.903518	0.973629
1836	56.2668	1.57243	0.436348	coll_uni	white	7	within	1.57702	447.896	0	1	1	3.5	0	1	6.71058	0.937886	0.903469	0.973615
1837	56.2768	1.57243	0.436348	coll_uni	white	7	within	1.57702	447.896	0	1	1	3.5	0	1	6.71058	0.937854	0.903419	0.973601
1838	56.2868	1.57243	0.436348	coll_uni	white	7	within	1.57702	447.896	0	1	1	3.5	0	1	6.71058	0.937821	0.903369	0.973587
1839	56.2968	1.57243	0.436348	coll_uni	white	7	within	1.57702	447.896	0	1	1	3.5	0	1	6.71058	0.937788	0.903319	0.973572
1840	56.3068	1.57243	0.436348	coll_uni	white	7	within	1.57702	447.896	0	1	1	3.5	0	1	6.71058	0.937756	0.903269	0.973558
1841	56.3168	1.57243	0.436348	coll_uni	white	7	within	1.57702	447.896	0	1	1	3.5	0	1	6.71058	0.937723	0.90322	0.973544
1842	56.3268	1.57243	0.436348	coll_uni	white	7	within	1.57702	447.896	0	1	1	3.5	0	1	6.71058	0.93769	0.90317	0.97353
1843	56.3368	1.57243	0.436348	coll_uni	white	7	within	1.57702	447.896	0	1	1	3.5	0	1	6.71058	0.937658	0.90312	0.973516
1844	56.3468	1.57243	0.436348	coll_uni	white	7	within	1.57702	447.896	0	1	1	3.5	0	1	6.71058	0.937625	0.90307	0.973502
1845	56.3568	1.57243	0.436348	coll_uni	white	7	within	1.57702	447.896	0	1	1	3.5	0	1	6.71058	0.937592	0.90302	0.973488
1846	56.3668	1.57243	0.436348	coll_uni	white	7	within	1.57702	447.896	0	1	1	3.5	0	1	6.71058	0.93756	0.902971	0.973474
1847	56.3768	1.57243	0.436348	coll_uni	white	7	within	1.57702	447.896	0	1	1	3.5	0	1	6.71058	0.937527	0.902921	0.973459
1848	56.3868	1.57243	0.436348	coll_uni	white	7	within	1.57702	447.896	0	1	1	3.5	0	1	6.71058	0.937494	0.902871	0.973445
1849	56.3968	1.57243	0.436348	coll_uni	white	7	within	1.57702	447.896	0	1	1	3.5	0	1	6.71058	0.937462	0.902821	0.973431
1850	56.4068	1.57243	0.436348	coll_uni	white	7	within	1.57702	447.896	0	1	1	3.5	0	1	6.71058	0.937429	0.902772	0.973417
1851	56.4168	1.57243	0.436348	coll_uni	white	7	within	1.57702	447.896	0	1	1	3.5	0	1	6.71058	0.937396	0.902722	0.973403
1852	56.4268	1.57243	0.436348	coll_uni	white	7	within	1.57702	447.896	0	1	1	3.5	0	1	6.71058	0.937364	0.902672	0.973389
1853	56.4368	1.57243	0.436348	coll_uni	white	7	within	1.57702	447.896	0	1	1	3.5	0	1	6.71058	0.937331	0.902622	0.973375
1854	56.4468	1.57243	0.436348	coll_uni	white	7	within	1.57702	447.896	0	1	1	3.5	0	1	6.71058	0.937299	0.902573	0.97336
1855	56.4568	1.57243	0.436348	coll_uni	white	7	within	1.57702	447.896	0	1	1	3.5	0	1	6.71058	0.937266	0.902523	0.973346
1856	56.4668	1.57243	0.436348	coll_uni	white	7	within	1.57702	447.896	0	1	1	3.5	0	1	6.71058	0.937233	0.902473	0.973332
1857	56.4768	1.57243	0.436348	coll_uni	white	7	within	1.57702	447.896	0	1	1	3.5	0	1	6.71058	0.937201	0.902424	0.973318
1858	56.4868	1.57243	0.436348	coll_uni	white	7	within	1.57702	447.896	0	1	1	3.5	0	1	6.71058	0.937168	0.902374	0.973304
1859	56.4968	1.57243	0.436348	coll_uni	white	7	within	1.57702	447.896	0	1	1	3.5	0	1	6.71058	0.937135	0.902324	0.97329
1860	56.5068	1.57243	0.436348	coll_uni	white	7	within	1.57702	447.896	0	1	1	3.5	0	1	6.71058	0.937103	0.902274	0.973276
1861	56.5168	1.57243	0.436348	coll_uni	white	7	within	1.57702	447.896	0	1	1	3.5	0	1	6.71058	0.93707	0.902225	0.973262
1862	56.5268	1.57243	0.436348	coll_uni	white	7	within	1.57702	447.896	0	1	1	3.5	0	1	6.71058	0.937038	0.902175	0.973247
1863	56.5368	1.57243	0.436348	coll_uni	white	7	within	1.57702	447.896	0	1	1	3.5	0	1	6.71058	0.937005	0.902125	0.973233
1864	56.5468	1.57243	0.436348	coll_uni	white	7	within	1.57702	447.896	0	1	1	3.5	0	1	6.71058	0.936972	0.902076	0.973219
1865	56.5568	1.57243	0.436348	coll_uni	white	7	within	1.57702	447.896	0	1	1	3.5	0	1	6.71058	0.93694	0.902026	0.973205
1866	56.5668	1.57243	0.436348	coll_uni	white	7	within	1.57702	447.896	0	1	1	3.5	0	1	6.71058	0.936907	0.901976	0.973191
1867	56.5768	1.57243	0.436348	coll_uni	white	7	within	1.57702	447.896	0	1	1	3.5	0	1	6.71058	0.936875	0.901926	0.973177
1868	56.5868	1.57243	0.436348	coll_uni	white	7	within	1.57702	447.896	0	1	1	3.5	0	1	6.71058	0.936842	0.901877	0.973163
1869	56.5968	1.57243	0.436348	coll_uni	white	7	within	1.57702	447.896	0	1	1	3.5	0	1	6.71058	0.936809	0.901827	0.973149
1870	56.6068	1.57243	0.436348	coll_uni	white	7	within	1.57702	447.896	0	1	1	3.5	0	1	6.71058	0.936777	0.901777	0.973134
1871	56.6168	1.57243	0.436348	coll_uni	white	7	within	1.57702	447.896	0	1	1	3.5	0	1	6.71058	0.936744	0.901728	0.97312
1872	56.6268	1.57243	0.436348	coll_uni	white	7	within	1.57702	447.896	0	1	1	3.5	0	1	6.71058	0.936712	0.901678	0.973106
1873	56.6368	1.57243	0.436348	coll_uni	white	7	within	1.57702	447.896	0	1	1	3.5	0	1	6.71058	0.936679	0.901628	0.973092
1874	56.6468	1.57243	0.436348	coll_uni	white	7	within	1.57702	447.896	0	1	1	3.5	0	1	6.71058	0.936646	0.901579	0.973078
1875	56.6568	1.57243	0.436348	coll_uni	white	7	within	1.57702	447.896	0	1	1	3.5	0	1	6.71058	0.936614	0.901529	0.973064
1876	56.6668	1.57243	0.436348	coll_uni	white	7	within	1.57702	447.896	0	1	1	3.5	0	1	6.71058	0.936581	0.901479	0.97305
1877	56.6768	1.57243	0.436348	coll_uni	white	7	within	1.57702	447.896	0	1	1	3.5	0	1	6.71058	0.936549	0.90143	0.973036
1878	56.6868	1.57243	0.436348	coll_uni	white	7	within	1.57702	447.896	0	1	1	3.5	0	1	6.71058	0.936516	0.90138	0.973022
1879	56.6968	1.57243	0.436348	coll_uni	white	7	within	1.57702	447.896	0	1	1	3.5	0	1	6.71058	0.936483	0.90133	0.973007
1880	56.7068	1.57243	0.436348	coll_uni	white	7	within	1.57702	447.896	0	1	1	3.5	0	1	6.71058	0.936451	0.901281	0.972993
1881	56.7168	1.57243	0.436348	coll_uni	white	7	within	1.57702	447.896	0	1	1	3.5	0	1	6.71058	0.936418	0.901231	0.972979
1882	56.7268	1.57243	0.436348	coll_uni	white	7	within	1.57702	447.896	0	1	1	3.5	0	1	6.71058	0.936386	0.901181	0.972965
1883	56.7368	1.57243	0.436348	coll_uni	white	7	within	1.57702	447.896	0	1	1	3.5	0	1	6.71058	0.936353	0.901132	0.972951
1884	56.7468	1.57243	0.436348	coll_uni	white	7	within	1.57702	447.896	0	1	1	3.5	0	1	6.71058	0.93632	0.901082	0.972937
1885	56.7568	1.57243	0.436348	coll_uni	white	7	within	1.57702	447.896	0	1	1	3.5	0	1	6.71058	0.936288	0.901033	0.972923
1886	56.7668	1.57243	0.436348	coll_uni	white	7	within	1.57702	447.896	0	1	1	3.5	0	1	6.71058	0.936255	0.900983	0.972909
1887	56.7768	1.57243	0.436348	coll_uni	white	7	within	1.57702	447.896	0	1	1	3.5	0	1	6.71058	0.936223	0.900933	0.972894
1888	56.7868	1.57243	0.436348	coll_uni	white	7	within	1.57702	447.896	0	1	1	3.5	0	1	6.71058	0.93619	0.900884	0.97288
1889	56.7968	1.57243	0.436348	coll_uni	white	7	within	1.57702	447.896	0	1	1	3.5	0	1	6.71058	0.936158	0.900834	0.972866
1890	56.8068	1.57243	0.436348	coll_uni	white	7	within	1.57702	447.896	0	1	1	3.5	0	1	6.71058	0.936125	0.900785	0.972852
1891	56.8168	1.57243	0.436348	coll_uni	white	7	within	1.57702	447.896	0	1	1	3.5	0	1	6.71058	0.936093	0.900735	0.972838
1892	56.8268	1.57243	0.436348	coll_uni	white	7	within	1.57702	447.896	0	1	1	3.5	0	1	6.71058	0.93606	0.900685	0.972824
1893	56.8368	1.57243	0.436348	coll_uni	white	7	within	1.57702	447.896	0	1	1	3.5	0	1	6.71058	0.936027	0.900636	0.97281
1894	56.8468	1.57243	0.436348	coll_uni	white	7	within	1.57702	447.896	0	1	1	3.5	0	1	6.71058	0.935995	0.900586	0.972796
1895	56.8568	1.57243	0.436348	coll_uni	white	7	within	1.57702	447.896	0	1	1	3.5	0	1	6.71058	0.935962	0.900537	0.972782
1896	56.8668	1.57243	0.436348	coll_uni	white	7	within	1.57702	447.896	0	1	1	3.5	0	1	6.71058	0.93593	0.900487	0.972767
1897	56.8768	1.57243	0.436348	coll_uni	white	7	within	1.57702	447.896	0	1	1	3.5	0	1	6.71058	0.935897	0.900437	0.972753
1898	56.8868	1.57243	0.436348	coll_uni	white	7	within	1.57702	447.896	0	1	1	3.5	0	1	6.71058	0.935865	0.900388	0.972739
1899	56.8968	1.57243	0.436348	coll_uni	white	7	within	1.57702	447.896	0	1	1	3.5	0	1	6.71058	0.935832	0.900338	0.972725
1900	56.9068	1.57243	0.436348	coll_uni	white	7	within	1.57702	447.896	0	1	1	3.5	0	1	6.71058	0.9358	0.900289	0.972711
1901	56.9168	1.57243	0.436348	coll_uni	white	7	within	1.57702	447.896	0	1	1	3.5	0	1	6.71058	0.935767	0.900239	0.972697
1902	56.9268	1.57243	0.436348	coll_uni	white	7	within	1.57702	447.896	0	1	1	3.5	0	1	6.71058	0.935734	0.90019	0.972683
1903	56.9368	1.57243	0.436348	coll_uni	white	7	within	1.57702	447.896	0	1	1	3.5	0	1	6.71058	0.935702	0.90014	0.972669
1904	56.9468	1.57243	0.436348	coll_uni	white	7	within	1.57702	447.896	0	1	1	3.5	0	1	6.71058	0.935669	0.90009	0.972655
1905	56.9568	1.57243	0.436348	coll_uni	white	7	within	1.57702	447.896	0	1	1	3.5	0	1	6.71058	0.935637	0.900041	0.972641
1906	56.9668	1.57243	0.436348	coll_uni	white	7	within	1.57702	447.896	0	1	1	3.5	0	1	6.71058	0.935604	0.899991	0.972626
1907	56.9768	1.57243	0.436348	coll_uni	white	7	within	1.57702	447.896	0	1	1	3.5	0	1	6.71058	0.935572	0.899942	0.972612
1908	56.9868	1.57243	0.436348	coll_uni	white	7	within	1.57702	447.896	0	1	1	3.5	0	1	6.71058	0.935539	0.899892	0.972598
1909	56.9968	1.57243	0.436348	coll_uni	white	7	within	1.57702	447.896	0	1	1	3.5	0	1	6.71058	0.935507	0.899843	0.972584
1910	57.0068	1.57243	0.436348	coll_uni	white	7	within	1.57702	447.896	0	1	1	3.5	0	1	6.71058	0.935474	0.899793	0.97257
1911	57.0168	1.57243	0.436348	coll_uni	white	7	within	1.57702	447.896	0	1	1	3.5	0	1	6.71058	0.935442	0.899744	0.972556
1912	57.0268	1.57243	0.436348	coll_uni	white	7	within	1.57702	447.896	0	1	1	3.5	0	1	6.71058	0.935409	0.899694	0.972542
1913	57.0368	1.57243	0.436348	coll_uni	white	7	within	1.57702	447.896	0	1	1	3.5	0	1	6.71058	0.935377	0.899645	0.972528
1914	57.0468	1.57243	0.436348	coll_uni	white	7	within	1.57702	447.896	0	1	1	3.5	0	1	6.71058	0.935344	0.899595	0.972514
1915	57.0568	1.57243	0.436348	coll_uni	white	7	within	1.57702	447.896	0	1	1	3.5	0	1	6.71058	0.935312	0.899546	0.972499
1916	57.0668	1.57243	0.436348	coll_uni	white	7	within	1.57702	447.896	0	1	1	3.5	0	1	6.71058	0.935279	0.899496	0.972485
1917	57.0768	1.57243	0.436348	coll_uni	white	7	within	1.57702	447.896	0	1	1	3.5	0	1	6.71058	0.935246	0.899447	0.972471
1918	57.0868	1.57243	0.436348	coll_uni	white	7	within	1.57702	447.896	0	1	1	3.5	0	1	6.71058	0.935214	0.899397	0.972457
1919	57.0968	1.57243	0.436348	coll_uni	white	7	within	1.57702	447.896	0	1	1	3.5	0	1	6.71058	0.935181	0.899348	0.972443
1920	57.1068	1.57243	0.436348	coll_uni	white	7	within	1.57702	447.896	0	1	1	3.5	0	1	6.71058	0.935149	0.899298	0.972429
1921	57.1168	1.57243	0.436348	coll_uni	white	7	within	1.57702	447.896	0	1	1	3.5	0	1	6.71058	0.935116	0.899249	0.972415
1922	57.1268	1.57243	0.436348	coll_uni	white	7	within	1.57702	447.896	0	1	1	3.5	0	1	6.71058	0.935084	0.899199	0.972401
1923	57.1368	1.57243	0.436348	coll_uni	white	7	within	1.57702	447.896	0	1	1	3.5	0	1	6.71058	0.935051	0.89915	0.972387
1924	57.1468	1.57243	0.436348	coll_uni	white	7	within	1.57702	447.896	0	1	1	3.5	0	1	6.71058	0.935019	0.8991	0.972373
1925	57.1568	1.57243	0.436348	coll_uni	white	7	within	1.57702	447.896	0	1	1	3.5	0	1	6.71058	0.934986	0.899051	0.972359
1926	57.1668	1.57243	0.436348	coll_uni	white	7	within	1.57702	447.896	0	1	1	3.5	0	1	6.71058	0.934954	0.899001	0.972344
1927	57.1768	1.57243	0.436348	coll_uni	white	7	within	1.57702	447.896	0	1	1	3.5	0	1	6.71058	0.934921	0.898952	0.97233
1928	57.1868	1.57243	0.436348	coll_uni	white	7	within	1.57702	447.896	0	1	1	3.5	0	1	6.71058	0.934889	0.898902	0.972316
1929	57.1968	1.57243	0.436348	coll_uni	white	7	within	1.57702	447.896	0	1	1	3.5	0	1	6.71058	0.934856	0.898853	0.972302
1930	57.2068	1.57243	0.436348	coll_uni	white	7	within	1.57702	447.896	0	1	1	3.5	0	1	6.71058	0.934824	0.898803	0.972288
1931	57.2168	1.57243	0.436348	coll_uni	white	7	within	1.57702	447.896	0	1	1	3.5	0	1	6.71058	0.934791	0.898754	0.972274
1932	57.2268	1.57243	0.436348	coll_uni	white	7	within	1.57702	447.896	0	1	1	3.5	0	1	6.71058	0.934759	0.898705	0.97226
1933	57.2368	1.57243	0.436348	coll_uni	white	7	within	1.57702	447.896	0	1	1	3.5	0	1	6.71058	0.934726	0.898655	0.972246
1934	57.2468	1.57243	0.436348	coll_uni	white	7	within	1.57702	447.896	0	1	1	3.5	0	1	6.71058	0.934694	0.898606	0.972232
1935	57.2568	1.57243	0.436348	coll_uni	white	7	within	1.57702	447.896	0	1	1	3.5	0	1	6.71058	0.934662	0.898556	0.972218
1936	57.2668	1.57243	0.436348	coll_uni	white	7	within	1.57702	447.896	0	1	1	3.5	0	1	6.71058	0.934629	0.898507	0.972203
1937	57.2768	1.57243	0.436348	coll_uni	white	7	within	1.57702	447.896	0	1	1	3.5	0	1	6.71058	0.934597	0.898457	0.972189
1938	57.2868	1.57243	0.436348	coll_uni	white	7	within	1.57702	447.896	0	1	1	3.5	0	1	6.71058	0.934564	0.898408	0.972175
1939	57.2968	1.57243	0.436348	coll_uni	white	7	within	1.57702	447.896	0	1	1	3.5	0	1	6.71058	0.934532	0.898358	0.972161
1940	57.3068	1.57243	0.436348	coll_uni	white	7	within	1.57702	447.896	0	1	1	3.5	0	1	6.71058	0.934499	0.898309	0.972147
1941	57.3168	1.57243	0.436348	coll_uni	white	7	within	1.57702	447.896	0	1	1	3.5	0	1	6.71058	0.934467	0.89826	0.972133
1942	57.3268	1.57243	0.436348	coll_uni	white	7	within	1.57702	447.896	0	1	1	3.5	0	1	6.71058	0.934434	0.89821	0.972119
1943	57.3368	1.57243	0.436348	coll_uni	white	7	within	1.57702	447.896	0	1	1	3.5	0	1	6.71058	0.934402	0.898161	0.972105
1944	57.3468	1.57243	0.436348	coll_uni	white	7	within	1.57702	447.896	0	1	1	3.5	0	1	6.71058	0.934369	0.898111	0.972091
1945	57.3568	1.57243	0.436348	coll_uni	white	7	within	1.57702	447.896	0	1	1	3.5	0	1	6.71058	0.934337	0.898062	0.972077
1946	57.3668	1.57243	0.436348	coll_uni	white	7	within	1.57702	447.896	0	1	1	3.5	0	1	6.71058	0.934304	0.898013	0.972063
1947	57.3768	1.57243	0.436348	coll_uni	white	7	within	1.57702	447.896	0	1	1	3.5	0	1	6.71058	0.934272	0.897963	0.972049
1948	57.3868	1.57243	0.436348	coll_uni	white	7	within	1.57702	447.896	0	1	1	3.5	0	1	6.71058	0.934239	0.897914	0.972034
1949	57.3968	1.57243	0.436348	coll_uni	white	7	within	1.57702	447.896	0	1	1	3.5	0	1	6.71058	0.934207	0.897865	0.97202
1950	57.4068	1.57243	0.436348	coll_uni	white	7	within	1.57702	447.896	0	1	1	3.5	0	1	6.71058	0.934174	0.897815	0.972006
1951	57.4168	1.57243	0.436348	coll_uni	white	7	within	1.57702	447.896	0	1	1	3.5	0	1	6.71058	0.934142	0.897766	0.971992
1952	57.4268	1.57243	0.436348	coll_uni	white	7	within	1.57702	447.896	0	1	1	3.5	0	1	6.71058	0.93411	0.897716	0.971978
1953	57.4368	1.57243	0.436348	coll_uni	white	7	within	1.57702	447.896	0	1	1	3.5	0	1	6.71058	0.934077	0.897667	0.971964
1954	57.4468	1.57243	0.436348	coll_uni	white	7	within	1.57702	447.896	0	1	1	3.5	0	1	6.71058	0.934045	0.897618	0.97195
1955	57.4568	1.57243	0.436348	coll_uni	white	7	within	1.57702	447.896	0	1	1	3.5	0	1	6.71058	0.934012	0.897568	0.971936
1956	57.4668	1.57243	0.436348	coll_uni	white	7	within	1.57702	447.896	0	1	1	3.5	0	1	6.71058	0.93398	0.897519	0.971922
1957	57.4768	1.57243	0.436348	coll_uni	white	7	within	1.57702	447.896	0	1	1	3.5	0	1	6.71058	0.933947	0.89747	0.971908
1958	57.4868	1.57243	0.436348	coll_uni	white	7	within	1.57702	447.896	0	1	1	3.5	0	1	6.71058	0.933915	0.89742	0.971894
1959	57.4968	1.57243	0.436348	coll_uni	white	7	within	1.57702	447.896	0	1	1	3.5	0	1	6.71058	0.933882	0.897371	0.97188
1960	57.5068	1.57243	0.436348	coll_uni	white	7	within	1.57702	447.896	0	1	1	3.5	0	1	6.71058	0.93385	0.897322	0.971866
1961	57.5168	1.57243	0.436348	coll_uni	white	7	within	1.57702	447.896	0	1	1	3.5	0	1	6.71058	0.933818	0.897272	0.971851
1962	57.5268	1.57243	0.436348	coll_uni	white	7	within	1.57702	447.896	0	1	1	3.5	0	1	6.71058	0.933785	0.897223	0.971837
1963	57.5368	1.57243	0.436348	coll_uni	white	7	within	1.57702	447.896	0	1	1	3.5	0	1	6.71058	0.933753	0.897174	0.971823
1964	57.5468	1.57243	0.436348	coll_uni	white	7	within	1.57702	447.896	0	1	1	3.5	0	1	6.71058	0.93372	0.897124	0.971809
1965	57.5568	1.57243	0.436348	coll_uni	white	7	within	1.57702	447.896	0	1	1	3.5	0	1	6.71058	0.933688	0.897075	0.971795
1966	57.5668	1.57243	0.436348	coll_uni	white	7	within	1.57702	447.896	0	1	1	3.5	0	1	6.71058	0.933655	0.897026	0.971781
1967	57.5768	1.57243	0.436348	coll_uni	white	7	within	1.57702	447.896	0	1	1	3.5	0	1	6.71058	0.933623	0.896976	0.971767
1968	57.5868	1.57243	0.436348	coll_uni	white	7	within	1.57702	447.896	0	1	1	3.5	0	1	6.71058	0.933591	0.896927	0.971753
1969	57.5968	1.57243	0.436348	coll_uni	white	7	within	1.57702	447.896	0	1	1	3.5	0	1	6.71058	0.933558	0.896878	0.971739
1970	57.6068	1.57243	0.436348	coll_uni	white	7	within	1.57702	447.896	0	1	1	3.5	0	1	6.71058	0.933526	0.896828	0.971725
1971	57.6168	1.57243	0.436348	coll_uni	white	7	within	1.57702	447.896	0	1	1	3.5	0	1	6.71058	0.933493	0.896779	0.971711
1972	57.6268	1.57243	0.436348	coll_uni	white	7	within	1.57702	447.896	0	1	1	3.5	0	1	6.71058	0.933461	0.89673	0.971697
1973	57.6368	1.57243	0.436348	coll_uni	white	7	within	1.57702	447.896	0	1	1	3.5	0	1	6.71058	0.933429	0.896681	0.971683
1974	57.6468	1.57243	0.436348	coll_uni	white	7	within	1.57702	447.896	0	1	1	3.5	0	1	6.71058	0.933396	0.896631	0.971668
1975	57.6568	1.57243	0.436348	coll_uni	white	7	within	1.57702	447.896	0	1	1	3.5	0	1	6.71058	0.933364	0.896582	0.971654
1976	57.6668	1.57243	0.436348	coll_uni	white	7	within	1.57702	447.896	0	1	1	3.5	0	1	6.71058	0.933331	0.896533	0.97164
1977	57.6768	1.57243	0.436348	coll_uni	white	7	within	1.57702	447.896	0	1	1	3.5	0	1	6.71058	0.933299	0.896483	0.971626
1978	57.6868	1.57243	0.436348	coll_uni	white	7	within	1.57702	447.896	0	1	1	3.5	0	1	6.71058	0.933267	0.896434	0.971612
1979	57.6968	1.57243	0.436348	coll_uni	white	7	within	1.57702	447.896	0	1	1	3.5	0	1	6.71058	0.933234	0.896385	0.971598
1980	57.7068	1.57243	0.436348	coll_uni	white	7	within	1.57702	447.896	0	1	1	3.5	0	1	6.71058	0.933202	0.896336	0.971584
1981	57.7168	1.57243	0.436348	coll_uni	white	7	within	1.57702	447.896	0	1	1	3.5	0	1	6.71058	0.933169	0.896286	0.97157
1982	57.7268	1.57243	0.436348	coll_uni	white	7	within	1.57702	447.896	0	1	1	3.5	0	1	6.71058	0.933137	0.896237	0.971556
1983	57.7368	1.57243	0.436348	coll_uni	white	7	within	1.57702	447.896	0	1	1	3.5	0	1	6.71058	0.933105	0.896188	0.971542
1984	57.7468	1.57243	0.436348	coll_uni	white	7	within	1.57702	447.896	0	1	1	3.5	0	1	6.71058	0.933072	0.896139	0.971528
1985	57.7568	1.57243	0.436348	coll_uni	white	7	within	1.57702	447.896	0	1	1	3.5	0	1	6.71058	0.93304	0.896089	0.971514
1986	57.7668	1.57243	0.436348	coll_uni	white	7	within	1.57702	447.896	0	1	1	3.5	0	1	6.71058	0.933007	0.89604	0.9715
1987	57.7768	1.57243	0.436348	coll_uni	white	7	within	1.57702	447.896	0	1	1	3.5	0	1	6.71058	0.932975	0.895991	0.971486
1988	57.7868	1.57243	0.436348	coll_uni	white	7	within	1.57702	447.896	0	1	1	3.5	0	1	6.71058	0.932943	0.895942	0.971472
1989	57.7968	1.57243	0.436348	coll_uni	white	7	within	1.57702	447.896	0	1	1	3.5	0	1	6.71058	0.93291	0.895893	0.971458
1990	57.8068	1.57243	0.436348	coll_uni	white	7	within	1.57702	447.896	0	1	1	3.5	0	1	6.71058	0.932878	0.895843	0.971443
1991	57.8168	1.57243	0.436348	coll_uni	white	7	within	1.57702	447.896	0	1	1	3.5	0	1	6.71058	0.932845	0.895794	0.971429
1992	57.8268	1.57243	0.436348	coll_uni	white	7	within	1.57702	447.896	0	1	1	3.5	0	1	6.71058	0.932813	0.895745	0.971415
1993	57.8368	1.57243	0.436348	coll_uni	white	7	within	1.57702	447.896	0	1	1	3.5	0	1	6.71058	0.932781	0.895696	0.971401
1994	57.8468	1.57243	0.436348	coll_uni	white	7	within	1.57702	447.896	0	1	1	3.5	0	1	6.71058	0.932748	0.895646	0.971387
1995	57.8568	1.57243	0.436348	coll_uni	white	7	within	1.57702	447.896	0	1	1	3.5	0	1	6.71058	0.932716	0.895597	0.971373
1996	57.8668	1.57243	0.436348	coll_uni	white	7	within	1.57702	447.896	0	1	1	3.5	0	1	6.71058	0.932684	0.895548	0.971359
1997	57.8768	1.57243	0.436348	coll_uni	white	7	within	1.57702	447.896	0	1	1	3.5	0	1	6.71058	0.932651	0.895499	0.971345
1998	57.8868	1.57243	0.436348	coll_uni	white	7	within	1.57702	447.896	0	1	1	3.5	0	1	6.71058	0.932619	0.89545	0.971331
1999	57.8968	1.57243	0.436348	coll_uni	white	7	within	1.57702	447.896	0	1	1	3.5	0	1	6.71058	0.932587	0.8954	0.971317
[truncated: 19,352 more rows]

## Sheet: predict_ACM_mpa
...1	Primary_exposure	age_cat	sex	edu_cat	ethnic	diet	alcohol	smoke	sleep	Medication_cat	family_cvd	family_cancer	screentime	prev_cancer	prev_cvd	other_MPA_EE	yhat	lower	upper
1	0	1.57243	0.436348	coll_uni	white	7	within	1.57702	447.896	0	1	1	3.5	0	1	11.788	1	1	1
2	0.01	1.57243	0.436348	coll_uni	white	7	within	1.57702	447.896	0	1	1	3.5	0	1	11.788	0.999792	0.999738	0.999846
3	0.02	1.57243	0.436348	coll_uni	white	7	within	1.57702	447.896	0	1	1	3.5	0	1	11.788	0.999584	0.999476	0.999691
4	0.03	1.57243	0.436348	coll_uni	white	7	within	1.57702	447.896	0	1	1	3.5	0	1	11.788	0.999376	0.999215	0.999537
5	0.04	1.57243	0.436348	coll_uni	white	7	within	1.57702	447.896	0	1	1	3.5	0	1	11.788	0.999168	0.998953	0.999382
6	0.05	1.57243	0.436348	coll_uni	white	7	within	1.57702	447.896	0	1	1	3.5	0	1	11.788	0.99896	0.998692	0.999228
7	0.06	1.57243	0.436348	coll_uni	white	7	within	1.57702	447.896	0	1	1	3.5	0	1	11.788	0.998752	0.99843	0.999074
8	0.07	1.57243	0.436348	coll_uni	white	7	within	1.57702	447.896	0	1	1	3.5	0	1	11.788	0.998544	0.998169	0.998919
9	0.08	1.57243	0.436348	coll_uni	white	7	within	1.57702	447.896	0	1	1	3.5	0	1	11.788	0.998336	0.997907	0.998765
10	0.09	1.57243	0.436348	coll_uni	white	7	within	1.57702	447.896	0	1	1	3.5	0	1	11.788	0.998128	0.997646	0.998611
11	0.1	1.57243	0.436348	coll_uni	white	7	within	1.57702	447.896	0	1	1	3.5	0	1	11.788	0.997921	0.997385	0.998457
12	0.11	1.57243	0.436348	coll_uni	white	7	within	1.57702	447.896	0	1	1	3.5	0	1	11.788	0.997713	0.997124	0.998302
13	0.12	1.57243	0.436348	coll_uni	white	7	within	1.57702	447.896	0	1	1	3.5	0	1	11.788	0.997505	0.996863	0.998148
14	0.13	1.57243	0.436348	coll_uni	white	7	within	1.57702	447.896	0	1	1	3.5	0	1	11.788	0.997298	0.996602	0.997994
15	0.14	1.57243	0.436348	coll_uni	white	7	within	1.57702	447.896	0	1	1	3.5	0	1	11.788	0.99709	0.996341	0.99784
16	0.15	1.57243	0.436348	coll_uni	white	7	within	1.57702	447.896	0	1	1	3.5	0	1	11.788	0.996883	0.99608	0.997686
17	0.16	1.57243	0.436348	coll_uni	white	7	within	1.57702	447.896	0	1	1	3.5	0	1	11.788	0.996675	0.995819	0.997532
18	0.17	1.57243	0.436348	coll_uni	white	7	within	1.57702	447.896	0	1	1	3.5	0	1	11.788	0.996468	0.995559	0.997378
19	0.18	1.57243	0.436348	coll_uni	white	7	within	1.57702	447.896	0	1	1	3.5	0	1	11.788	0.99626	0.995298	0.997223
20	0.19	1.57243	0.436348	coll_uni	white	7	within	1.57702	447.896	0	1	1	3.5	0	1	11.788	0.996053	0.995037	0.997069
21	0.2	1.57243	0.436348	coll_uni	white	7	within	1.57702	447.896	0	1	1	3.5	0	1	11.788	0.995846	0.994777	0.996915
22	0.21	1.57243	0.436348	coll_uni	white	7	within	1.57702	447.896	0	1	1	3.5	0	1	11.788	0.995638	0.994516	0.996761
23	0.22	1.57243	0.436348	coll_uni	white	7	within	1.57702	447.896	0	1	1	3.5	0	1	11.788	0.995431	0.994256	0.996608
24	0.23	1.57243	0.436348	coll_uni	white	7	within	1.57702	447.896	0	1	1	3.5	0	1	11.788	0.995224	0.993996	0.996454
25	0.24	1.57243	0.436348	coll_uni	white	7	within	1.57702	447.896	0	1	1	3.5	0	1	11.788	0.995017	0.993735	0.9963
26	0.25	1.57243	0.436348	coll_uni	white	7	within	1.57702	447.896	0	1	1	3.5	0	1	11.788	0.99481	0.993475	0.996146
27	0.26	1.57243	0.436348	coll_uni	white	7	within	1.57702	447.896	0	1	1	3.5	0	1	11.788	0.994603	0.993215	0.995992
28	0.27	1.57243	0.436348	coll_uni	white	7	within	1.57702	447.896	0	1	1	3.5	0	1	11.788	0.994396	0.992955	0.995838
29	0.28	1.57243	0.436348	coll_uni	white	7	within	1.57702	447.896	0	1	1	3.5	0	1	11.788	0.994189	0.992695	0.995684
30	0.29	1.57243	0.436348	coll_uni	white	7	within	1.57702	447.896	0	1	1	3.5	0	1	11.788	0.993982	0.992435	0.995531
31	0.3	1.57243	0.436348	coll_uni	white	7	within	1.57702	447.896	0	1	1	3.5	0	1	11.788	0.993775	0.992175	0.995377
32	0.31	1.57243	0.436348	coll_uni	white	7	within	1.57702	447.896	0	1	1	3.5	0	1	11.788	0.993568	0.991916	0.995223
33	0.32	1.57243	0.436348	coll_uni	white	7	within	1.57702	447.896	0	1	1	3.5	0	1	11.788	0.993361	0.991656	0.995069
34	0.33	1.57243	0.436348	coll_uni	white	7	within	1.57702	447.896	0	1	1	3.5	0	1	11.788	0.993154	0.991396	0.994916
35	0.34	1.57243	0.436348	coll_uni	white	7	within	1.57702	447.896	0	1	1	3.5	0	1	11.788	0.992948	0.991137	0.994762
36	0.35	1.57243	0.436348	coll_uni	white	7	within	1.57702	447.896	0	1	1	3.5	0	1	11.788	0.992741	0.990877	0.994608
37	0.36	1.57243	0.436348	coll_uni	white	7	within	1.57702	447.896	0	1	1	3.5	0	1	11.788	0.992534	0.990618	0.994455
38	0.37	1.57243	0.436348	coll_uni	white	7	within	1.57702	447.896	0	1	1	3.5	0	1	11.788	0.992328	0.990359	0.994301
39	0.38	1.57243	0.436348	coll_uni	white	7	within	1.57702	447.896	0	1	1	3.5	0	1	11.788	0.992121	0.990099	0.994148
40	0.39	1.57243	0.436348	coll_uni	white	7	within	1.57702	447.896	0	1	1	3.5	0	1	11.788	0.991915	0.98984	0.993994
41	0.4	1.57243	0.436348	coll_uni	white	7	within	1.57702	447.896	0	1	1	3.5	0	1	11.788	0.991708	0.989581	0.99384
42	0.41	1.57243	0.436348	coll_uni	white	7	within	1.57702	447.896	0	1	1	3.5	0	1	11.788	0.991502	0.989322	0.993687
43	0.42	1.57243	0.436348	coll_uni	white	7	within	1.57702	447.896	0	1	1	3.5	0	1	11.788	0.991296	0.989063	0.993533
44	0.43	1.57243	0.436348	coll_uni	white	7	within	1.57702	447.896	0	1	1	3.5	0	1	11.788	0.991089	0.988804	0.99338
45	0.44	1.57243	0.436348	coll_uni	white	7	within	1.57702	447.896	0	1	1	3.5	0	1	11.788	0.990883	0.988545	0.993227
46	0.45	1.57243	0.436348	coll_uni	white	7	within	1.57702	447.896	0	1	1	3.5	0	1	11.788	0.990677	0.988286	0.993073
47	0.46	1.57243	0.436348	coll_uni	white	7	within	1.57702	447.896	0	1	1	3.5	0	1	11.788	0.990471	0.988027	0.99292
48	0.47	1.57243	0.436348	coll_uni	white	7	within	1.57702	447.896	0	1	1	3.5	0	1	11.788	0.990264	0.987769	0.992766
49	0.48	1.57243	0.436348	coll_uni	white	7	within	1.57702	447.896	0	1	1	3.5	0	1	11.788	0.990058	0.98751	0.992613
50	0.49	1.57243	0.436348	coll_uni	white	7	within	1.57702	447.896	0	1	1	3.5	0	1	11.788	0.989852	0.987252	0.99246
51	0.5	1.57243	0.436348	coll_uni	white	7	within	1.57702	447.896	0	1	1	3.5	0	1	11.788	0.989646	0.986993	0.992307
52	0.51	1.57243	0.436348	coll_uni	white	7	within	1.57702	447.896	0	1	1	3.5	0	1	11.788	0.98944	0.986735	0.992153
53	0.52	1.57243	0.436348	coll_uni	white	7	within	1.57702	447.896	0	1	1	3.5	0	1	11.788	0.989234	0.986476	0.992
54	0.53	1.57243	0.436348	coll_uni	white	7	within	1.57702	447.896	0	1	1	3.5	0	1	11.788	0.989028	0.986218	0.991847
55	0.54	1.57243	0.436348	coll_uni	white	7	within	1.57702	447.896	0	1	1	3.5	0	1	11.788	0.988823	0.98596	0.991694
56	0.55	1.57243	0.436348	coll_uni	white	7	within	1.57702	447.896	0	1	1	3.5	0	1	11.788	0.988617	0.985702	0.99154
57	0.56	1.57243	0.436348	coll_uni	white	7	within	1.57702	447.896	0	1	1	3.5	0	1	11.788	0.988411	0.985444	0.991387
58	0.57	1.57243	0.436348	coll_uni	white	7	within	1.57702	447.896	0	1	1	3.5	0	1	11.788	0.988205	0.985186	0.991234
59	0.58	1.57243	0.436348	coll_uni	white	7	within	1.57702	447.896	0	1	1	3.5	0	1	11.788	0.988	0.984928	0.991081
60	0.59	1.57243	0.436348	coll_uni	white	7	within	1.57702	447.896	0	1	1	3.5	0	1	11.788	0.987794	0.98467	0.990928
61	0.6	1.57243	0.436348	coll_uni	white	7	within	1.57702	447.896	0	1	1	3.5	0	1	11.788	0.987588	0.984412	0.990775
62	0.61	1.57243	0.436348	coll_uni	white	7	within	1.57702	447.896	0	1	1	3.5	0	1	11.788	0.987383	0.984154	0.990622
63	0.62	1.57243	0.436348	coll_uni	white	7	within	1.57702	447.896	0	1	1	3.5	0	1	11.788	0.987177	0.983897	0.990469
64	0.63	1.57243	0.436348	coll_uni	white	7	within	1.57702	447.896	0	1	1	3.5	0	1	11.788	0.986972	0.983639	0.990316
65	0.64	1.57243	0.436348	coll_uni	white	7	within	1.57702	447.896	0	1	1	3.5	0	1	11.788	0.986766	0.983382	0.990163
66	0.65	1.57243	0.436348	coll_uni	white	7	within	1.57702	447.896	0	1	1	3.5	0	1	11.788	0.986561	0.983124	0.99001
67	0.66	1.57243	0.436348	coll_uni	white	7	within	1.57702	447.896	0	1	1	3.5	0	1	11.788	0.986356	0.982867	0.989857
68	0.67	1.57243	0.436348	coll_uni	white	7	within	1.57702	447.896	0	1	1	3.5	0	1	11.788	0.98615	0.982609	0.989704
69	0.68	1.57243	0.436348	coll_uni	white	7	within	1.57702	447.896	0	1	1	3.5	0	1	11.788	0.985945	0.982352	0.989551
70	0.69	1.57243	0.436348	coll_uni	white	7	within	1.57702	447.896	0	1	1	3.5	0	1	11.788	0.98574	0.982095	0.989399
71	0.7	1.57243	0.436348	coll_uni	white	7	within	1.57702	447.896	0	1	1	3.5	0	1	11.788	0.985535	0.981838	0.989246
72	0.71	1.57243	0.436348	coll_uni	white	7	within	1.57702	447.896	0	1	1	3.5	0	1	11.788	0.98533	0.981581	0.989093
73	0.72	1.57243	0.436348	coll_uni	white	7	within	1.57702	447.896	0	1	1	3.5	0	1	11.788	0.985125	0.981324	0.98894
74	0.73	1.57243	0.436348	coll_uni	white	7	within	1.57702	447.896	0	1	1	3.5	0	1	11.788	0.98492	0.981067	0.988787
75	0.74	1.57243	0.436348	coll_uni	white	7	within	1.57702	447.896	0	1	1	3.5	0	1	11.788	0.984715	0.98081	0.988635
76	0.75	1.57243	0.436348	coll_uni	white	7	within	1.57702	447.896	0	1	1	3.5	0	1	11.788	0.98451	0.980553	0.988482
77	0.76	1.57243	0.436348	coll_uni	white	7	within	1.57702	447.896	0	1	1	3.5	0	1	11.788	0.984305	0.980297	0.988329
78	0.77	1.57243	0.436348	coll_uni	white	7	within	1.57702	447.896	0	1	1	3.5	0	1	11.788	0.9841	0.98004	0.988177
79	0.78	1.57243	0.436348	coll_uni	white	7	within	1.57702	447.896	0	1	1	3.5	0	1	11.788	0.983895	0.979783	0.988024
80	0.79	1.57243	0.436348	coll_uni	white	7	within	1.57702	447.896	0	1	1	3.5	0	1	11.788	0.98369	0.979527	0.987871
81	0.8	1.57243	0.436348	coll_uni	white	7	within	1.57702	447.896	0	1	1	3.5	0	1	11.788	0.983486	0.97927	0.987719
82	0.81	1.57243	0.436348	coll_uni	white	7	within	1.57702	447.896	0	1	1	3.5	0	1	11.788	0.983281	0.979014	0.987566
83	0.82	1.57243	0.436348	coll_uni	white	7	within	1.57702	447.896	0	1	1	3.5	0	1	11.788	0.983076	0.978758	0.987414
84	0.83	1.57243	0.436348	coll_uni	white	7	within	1.57702	447.896	0	1	1	3.5	0	1	11.788	0.982872	0.978501	0.987261
85	0.84	1.57243	0.436348	coll_uni	white	7	within	1.57702	447.896	0	1	1	3.5	0	1	11.788	0.982667	0.978245	0.987109
86	0.85	1.57243	0.436348	coll_uni	white	7	within	1.57702	447.896	0	1	1	3.5	0	1	11.788	0.982462	0.977989	0.986956
87	0.86	1.57243	0.436348	coll_uni	white	7	within	1.57702	447.896	0	1	1	3.5	0	1	11.788	0.982258	0.977733	0.986804
88	0.87	1.57243	0.436348	coll_uni	white	7	within	1.57702	447.896	0	1	1	3.5	0	1	11.788	0.982054	0.977477	0.986651
89	0.88	1.57243	0.436348	coll_uni	white	7	within	1.57702	447.896	0	1	1	3.5	0	1	11.788	0.981849	0.977221	0.986499
90	0.89	1.57243	0.436348	coll_uni	white	7	within	1.57702	447.896	0	1	1	3.5	0	1	11.788	0.981645	0.976965	0.986347
91	0.9	1.57243	0.436348	coll_uni	white	7	within	1.57702	447.896	0	1	1	3.5	0	1	11.788	0.98144	0.97671	0.986194
92	0.91	1.57243	0.436348	coll_uni	white	7	within	1.57702	447.896	0	1	1	3.5	0	1	11.788	0.981236	0.976454	0.986042
93	0.92	1.57243	0.436348	coll_uni	white	7	within	1.57702	447.896	0	1	1	3.5	0	1	11.788	0.981032	0.976198	0.98589
94	0.93	1.57243	0.436348	coll_uni	white	7	within	1.57702	447.896	0	1	1	3.5	0	1	11.788	0.980828	0.975943	0.985737
95	0.94	1.57243	0.436348	coll_uni	white	7	within	1.57702	447.896	0	1	1	3.5	0	1	11.788	0.980624	0.975687	0.985585
96	0.95	1.57243	0.436348	coll_uni	white	7	within	1.57702	447.896	0	1	1	3.5	0	1	11.788	0.98042	0.975432	0.985433
97	0.96	1.57243	0.436348	coll_uni	white	7	within	1.57702	447.896	0	1	1	3.5	0	1	11.788	0.980216	0.975176	0.985281
98	0.97	1.57243	0.436348	coll_uni	white	7	within	1.57702	447.896	0	1	1	3.5	0	1	11.788	0.980012	0.974921	0.985129
99	0.98	1.57243	0.436348	coll_uni	white	7	within	1.57702	447.896	0	1	1	3.5	0	1	11.788	0.979808	0.974666	0.984976
100	0.99	1.57243	0.436348	coll_uni	white	7	within	1.57702	447.896	0	1	1	3.5	0	1	11.788	0.979604	0.974411	0.984824
101	1	1.57243	0.436348	coll_uni	white	7	within	1.57702	447.896	0	1	1	3.5	0	1	11.788	0.9794	0.974155	0.984672
102	1.01	1.57243	0.436348	coll_uni	white	7	within	1.57702	447.896	0	1	1	3.5	0	1	11.788	0.979196	0.9739	0.98452
103	1.02	1.57243	0.436348	coll_uni	white	7	within	1.57702	447.896	0	1	1	3.5	0	1	11.788	0.978992	0.973645	0.984368
104	1.03	1.57243	0.436348	coll_uni	white	7	within	1.57702	447.896	0	1	1	3.5	0	1	11.788	0.978788	0.973391	0.984216
105	1.04	1.57243	0.436348	coll_uni	white	7	within	1.57702	447.896	0	1	1	3.5	0	1	11.788	0.978585	0.973136	0.984064
106	1.05	1.57243	0.436348	coll_uni	white	7	within	1.57702	447.896	0	1	1	3.5	0	1	11.788	0.978381	0.972881	0.983912
107	1.06	1.57243	0.436348	coll_uni	white	7	within	1.57702	447.896	0	1	1	3.5	0	1	11.788	0.978177	0.972626	0.98376
108	1.07	1.57243	0.436348	coll_uni	white	7	within	1.57702	447.896	0	1	1	3.5	0	1	11.788	0.977974	0.972372	0.983608
109	1.08	1.57243	0.436348	coll_uni	white	7	within	1.57702	447.896	0	1	1	3.5	0	1	11.788	0.97777	0.972117	0.983456
110	1.09	1.57243	0.436348	coll_uni	white	7	within	1.57702	447.896	0	1	1	3.5	0	1	11.788	0.977567	0.971862	0.983304
111	1.1	1.57243	0.436348	coll_uni	white	7	within	1.57702	447.896	0	1	1	3.5	0	1	11.788	0.977363	0.971608	0.983152
112	1.11	1.57243	0.436348	coll_uni	white	7	within	1.57702	447.896	0	1	1	3.5	0	1	11.788	0.97716	0.971354	0.983001
113	1.12	1.57243	0.436348	coll_uni	white	7	within	1.57702	447.896	0	1	1	3.5	0	1	11.788	0.976956	0.971099	0.982849
114	1.13	1.57243	0.436348	coll_uni	white	7	within	1.57702	447.896	0	1	1	3.5	0	1	11.788	0.976753	0.970845	0.982697
115	1.14	1.57243	0.436348	coll_uni	white	7	within	1.57702	447.896	0	1	1	3.5	0	1	11.788	0.97655	0.970591	0.982545
116	1.15	1.57243	0.436348	coll_uni	white	7	within	1.57702	447.896	0	1	1	3.5	0	1	11.788	0.976346	0.970337	0.982393
117	1.16	1.57243	0.436348	coll_uni	white	7	within	1.57702	447.896	0	1	1	3.5	0	1	11.788	0.976143	0.970083	0.982242
118	1.17	1.57243	0.436348	coll_uni	white	7	within	1.57702	447.896	0	1	1	3.5	0	1	11.788	0.97594	0.969829	0.98209
119	1.18	1.57243	0.436348	coll_uni	white	7	within	1.57702	447.896	0	1	1	3.5	0	1	11.788	0.975737	0.969575	0.981938
120	1.19	1.57243	0.436348	coll_uni	white	7	within	1.57702	447.896	0	1	1	3.5	0	1	11.788	0.975534	0.969321	0.981787
121	1.2	1.57243	0.436348	coll_uni	white	7	within	1.57702	447.896	0	1	1	3.5	0	1	11.788	0.975331	0.969067	0.981635
122	1.21	1.57243	0.436348	coll_uni	white	7	within	1.57702	447.896	0	1	1	3.5	0	1	11.788	0.975128	0.968814	0.981483
123	1.22	1.57243	0.436348	coll_uni	white	7	within	1.57702	447.896	0	1	1	3.5	0	1	11.788	0.974925	0.96856	0.981332
124	1.23	1.57243	0.436348	coll_uni	white	7	within	1.57702	447.896	0	1	1	3.5	0	1	11.788	0.974722	0.968306	0.98118
125	1.24	1.57243	0.436348	coll_uni	white	7	within	1.57702	447.896	0	1	1	3.5	0	1	11.788	0.974519	0.968053	0.981029
126	1.25	1.57243	0.436348	coll_uni	white	7	within	1.57702	447.896	0	1	1	3.5	0	1	11.788	0.974316	0.967799	0.980877
127	1.26	1.57243	0.436348	coll_uni	white	7	within	1.57702	447.896	0	1	1	3.5	0	1	11.788	0.974114	0.967546	0.980726
128	1.27	1.57243	0.436348	coll_uni	white	7	within	1.57702	447.896	0	1	1	3.5	0	1	11.788	0.973911	0.967293	0.980574
129	1.28	1.57243	0.436348	coll_uni	white	7	within	1.57702	447.896	0	1	1	3.5	0	1	11.788	0.973708	0.967039	0.980423
130	1.29	1.57243	0.436348	coll_uni	white	7	within	1.57702	447.896	0	1	1	3.5	0	1	11.788	0.973505	0.966786	0.980271
131	1.3	1.57243	0.436348	coll_uni	white	7	within	1.57702	447.896	0	1	1	3.5	0	1	11.788	0.973303	0.966533	0.98012
132	1.31	1.57243	0.436348	coll_uni	white	7	within	1.57702	447.896	0	1	1	3.5	0	1	11.788	0.9731	0.96628	0.979968
133	1.32	1.57243	0.436348	coll_uni	white	7	within	1.57702	447.896	0	1	1	3.5	0	1	11.788	0.972898	0.966027	0.979817
134	1.33	1.57243	0.436348	coll_uni	white	7	within	1.57702	447.896	0	1	1	3.5	0	1	11.788	0.972695	0.965774	0.979666
135	1.34	1.57243	0.436348	coll_uni	white	7	within	1.57702	447.896	0	1	1	3.5	0	1	11.788	0.972493	0.965521	0.979514
136	1.35	1.57243	0.436348	coll_uni	white	7	within	1.57702	447.896	0	1	1	3.5	0	1	11.788	0.97229	0.965269	0.979363
137	1.36	1.57243	0.436348	coll_uni	white	7	within	1.57702	447.896	0	1	1	3.5	0	1	11.788	0.972088	0.965016	0.979212
138	1.37	1.57243	0.436348	coll_uni	white	7	within	1.57702	447.896	0	1	1	3.5	0	1	11.788	0.971886	0.964763	0.979061
139	1.38	1.57243	0.436348	coll_uni	white	7	within	1.57702	447.896	0	1	1	3.5	0	1	11.788	0.971683	0.964511	0.978909
140	1.39	1.57243	0.436348	coll_uni	white	7	within	1.57702	447.896	0	1	1	3.5	0	1	11.788	0.971481	0.964258	0.978758
141	1.4	1.57243	0.436348	coll_uni	white	7	within	1.57702	447.896	0	1	1	3.5	0	1	11.788	0.971279	0.964006	0.978607
142	1.41	1.57243	0.436348	coll_uni	white	7	within	1.57702	447.896	0	1	1	3.5	0	1	11.788	0.971077	0.963753	0.978456
143	1.42	1.57243	0.436348	coll_uni	white	7	within	1.57702	447.896	0	1	1	3.5	0	1	11.788	0.970875	0.963501	0.978305
144	1.43	1.57243	0.436348	coll_uni	white	7	within	1.57702	447.896	0	1	1	3.5	0	1	11.788	0.970673	0.963249	0.978154
145	1.44	1.57243	0.436348	coll_uni	white	7	within	1.57702	447.896	0	1	1	3.5	0	1	11.788	0.970471	0.962996	0.978003
146	1.45	1.57243	0.436348	coll_uni	white	7	within	1.57702	447.896	0	1	1	3.5	0	1	11.788	0.970269	0.962744	0.977852
147	1.46	1.57243	0.436348	coll_uni	white	7	within	1.57702	447.896	0	1	1	3.5	0	1	11.788	0.970067	0.962492	0.977701
148	1.47	1.57243	0.436348	coll_uni	white	7	within	1.57702	447.896	0	1	1	3.5	0	1	11.788	0.969865	0.96224	0.97755
149	1.48	1.57243	0.436348	coll_uni	white	7	within	1.57702	447.896	0	1	1	3.5	0	1	11.788	0.969663	0.961988	0.977399
150	1.49	1.57243	0.436348	coll_uni	white	7	within	1.57702	447.896	0	1	1	3.5	0	1	11.788	0.969461	0.961737	0.977248
151	1.5	1.57243	0.436348	coll_uni	white	7	within	1.57702	447.896	0	1	1	3.5	0	1	11.788	0.969259	0.961485	0.977097
152	1.51	1.57243	0.436348	coll_uni	white	7	within	1.57702	447.896	0	1	1	3.5	0	1	11.788	0.969058	0.961233	0.976946
153	1.52	1.57243	0.436348	coll_uni	white	7	within	1.57702	447.896	0	1	1	3.5	0	1	11.788	0.968856	0.960981	0.976795
154	1.53	1.57243	0.436348	coll_uni	white	7	within	1.57702	447.896	0	1	1	3.5	0	1	11.788	0.968654	0.96073	0.976644
155	1.54	1.57243	0.436348	coll_uni	white	7	within	1.57702	447.896	0	1	1	3.5	0	1	11.788	0.968453	0.960478	0.976493
156	1.55	1.57243	0.436348	coll_uni	white	7	within	1.57702	447.896	0	1	1	3.5	0	1	11.788	0.968251	0.960227	0.976342
157	1.56	1.57243	0.436348	coll_uni	white	7	within	1.57702	447.896	0	1	1	3.5	0	1	11.788	0.968049	0.959975	0.976192
158	1.57	1.57243	0.436348	coll_uni	white	7	within	1.57702	447.896	0	1	1	3.5	0	1	11.788	0.967848	0.959724	0.976041
159	1.58	1.57243	0.436348	coll_uni	white	7	within	1.57702	447.896	0	1	1	3.5	0	1	11.788	0.967647	0.959473	0.97589
160	1.59	1.57243	0.436348	coll_uni	white	7	within	1.57702	447.896	0	1	1	3.5	0	1	11.788	0.967445	0.959222	0.975739
161	1.6	1.57243	0.436348	coll_uni	white	7	within	1.57702	447.896	0	1	1	3.5	0	1	11.788	0.967244	0.95897	0.975589
162	1.61	1.57243	0.436348	coll_uni	white	7	within	1.57702	447.896	0	1	1	3.5	0	1	11.788	0.967042	0.958719	0.975438
163	1.62	1.57243	0.436348	coll_uni	white	7	within	1.57702	447.896	0	1	1	3.5	0	1	11.788	0.966841	0.958468	0.975287
164	1.63	1.57243	0.436348	coll_uni	white	7	within	1.57702	447.896	0	1	1	3.5	0	1	11.788	0.96664	0.958217	0.975137
165	1.64	1.57243	0.436348	coll_uni	white	7	within	1.57702	447.896	0	1	1	3.5	0	1	11.788	0.966439	0.957967	0.974986
166	1.65	1.57243	0.436348	coll_uni	white	7	within	1.57702	447.896	0	1	1	3.5	0	1	11.788	0.966238	0.957716	0.974835
167	1.66	1.57243	0.436348	coll_uni	white	7	within	1.57702	447.896	0	1	1	3.5	0	1	11.788	0.966037	0.957465	0.974685
168	1.67	1.57243	0.436348	coll_uni	white	7	within	1.57702	447.896	0	1	1	3.5	0	1	11.788	0.965835	0.957214	0.974534
169	1.68	1.57243	0.436348	coll_uni	white	7	within	1.57702	447.896	0	1	1	3.5	0	1	11.788	0.965634	0.956964	0.974384
170	1.69	1.57243	0.436348	coll_uni	white	7	within	1.57702	447.896	0	1	1	3.5	0	1	11.788	0.965433	0.956713	0.974233
171	1.7	1.57243	0.436348	coll_uni	white	7	within	1.57702	447.896	0	1	1	3.5	0	1	11.788	0.965233	0.956463	0.974083
172	1.71	1.57243	0.436348	coll_uni	white	7	within	1.57702	447.896	0	1	1	3.5	0	1	11.788	0.965032	0.956212	0.973932
173	1.72	1.57243	0.436348	coll_uni	white	7	within	1.57702	447.896	0	1	1	3.5	0	1	11.788	0.964831	0.955962	0.973782
174	1.73	1.57243	0.436348	coll_uni	white	7	within	1.57702	447.896	0	1	1	3.5	0	1	11.788	0.96463	0.955712	0.973631
175	1.74	1.57243	0.436348	coll_uni	white	7	within	1.57702	447.896	0	1	1	3.5	0	1	11.788	0.964429	0.955461	0.973481
176	1.75	1.57243	0.436348	coll_uni	white	7	within	1.57702	447.896	0	1	1	3.5	0	1	11.788	0.964228	0.955211	0.973331
177	1.76	1.57243	0.436348	coll_uni	white	7	within	1.57702	447.896	0	1	1	3.5	0	1	11.788	0.964028	0.954961	0.97318
178	1.77	1.57243	0.436348	coll_uni	white	7	within	1.57702	447.896	0	1	1	3.5	0	1	11.788	0.963827	0.954711	0.97303
179	1.78	1.57243	0.436348	coll_uni	white	7	within	1.57702	447.896	0	1	1	3.5	0	1	11.788	0.963627	0.954461	0.97288
180	1.79	1.57243	0.436348	coll_uni	white	7	within	1.57702	447.896	0	1	1	3.5	0	1	11.788	0.963426	0.954211	0.97273
181	1.8	1.57243	0.436348	coll_uni	white	7	within	1.57702	447.896	0	1	1	3.5	0	1	11.788	0.963225	0.953962	0.972579
182	1.81	1.57243	0.436348	coll_uni	white	7	within	1.57702	447.896	0	1	1	3.5	0	1	11.788	0.963025	0.953712	0.972429
183	1.82	1.57243	0.436348	coll_uni	white	7	within	1.57702	447.896	0	1	1	3.5	0	1	11.788	0.962825	0.953462	0.972279
184	1.83	1.57243	0.436348	coll_uni	white	7	within	1.57702	447.896	0	1	1	3.5	0	1	11.788	0.962624	0.953212	0.972129
185	1.84	1.57243	0.436348	coll_uni	white	7	within	1.57702	447.896	0	1	1	3.5	0	1	11.788	0.962424	0.952963	0.971979
186	1.85	1.57243	0.436348	coll_uni	white	7	within	1.57702	447.896	0	1	1	3.5	0	1	11.788	0.962223	0.952713	0.971828
187	1.86	1.57243	0.436348	coll_uni	white	7	within	1.57702	447.896	0	1	1	3.5	0	1	11.788	0.962023	0.952464	0.971678
188	1.87	1.57243	0.436348	coll_uni	white	7	within	1.57702	447.896	0	1	1	3.5	0	1	11.788	0.961823	0.952215	0.971528
189	1.88	1.57243	0.436348	coll_uni	white	7	within	1.57702	447.896	0	1	1	3.5	0	1	11.788	0.961623	0.951965	0.971378
190	1.89	1.57243	0.436348	coll_uni	white	7	within	1.57702	447.896	0	1	1	3.5	0	1	11.788	0.961423	0.951716	0.971228
191	1.9	1.57243	0.436348	coll_uni	white	7	within	1.57702	447.896	0	1	1	3.5	0	1	11.788	0.961223	0.951467	0.971078
192	1.91	1.57243	0.436348	coll_uni	white	7	within	1.57702	447.896	0	1	1	3.5	0	1	11.788	0.961022	0.951218	0.970928
193	1.92	1.57243	0.436348	coll_uni	white	7	within	1.57702	447.896	0	1	1	3.5	0	1	11.788	0.960822	0.950969	0.970778
194	1.93	1.57243	0.436348	coll_uni	white	7	within	1.57702	447.896	0	1	1	3.5	0	1	11.788	0.960622	0.95072	0.970628
195	1.94	1.57243	0.436348	coll_uni	white	7	within	1.57702	447.896	0	1	1	3.5	0	1	11.788	0.960423	0.950471	0.970478
196	1.95	1.57243	0.436348	coll_uni	white	7	within	1.57702	447.896	0	1	1	3.5	0	1	11.788	0.960223	0.950222	0.970328
197	1.96	1.57243	0.436348	coll_uni	white	7	within	1.57702	447.896	0	1	1	3.5	0	1	11.788	0.960023	0.949973	0.970179
198	1.97	1.57243	0.436348	coll_uni	white	7	within	1.57702	447.896	0	1	1	3.5	0	1	11.788	0.959823	0.949725	0.970029
199	1.98	1.57243	0.436348	coll_uni	white	7	within	1.57702	447.896	0	1	1	3.5	0	1	11.788	0.959623	0.949476	0.969879
200	1.99	1.57243	0.436348	coll_uni	white	7	within	1.57702	447.896	0	1	1	3.5	0	1	11.788	0.959423	0.949227	0.969729
201	2	1.57243	0.436348	coll_uni	white	7	within	1.57702	447.896	0	1	1	3.5	0	1	11.788	0.959224	0.948979	0.969579
202	2.01	1.57243	0.436348	coll_uni	white	7	within	1.57702	447.896	0	1	1	3.5	0	1	11.788	0.959024	0.94873	0.96943
203	2.02	1.57243	0.436348	coll_uni	white	7	within	1.57702	447.896	0	1	1	3.5	0	1	11.788	0.958825	0.948482	0.96928
204	2.03	1.57243	0.436348	coll_uni	white	7	within	1.57702	447.896	0	1	1	3.5	0	1	11.788	0.958625	0.948234	0.96913
205	2.04	1.57243	0.436348	coll_uni	white	7	within	1.57702	447.896	0	1	1	3.5	0	1	11.788	0.958425	0.947985	0.96898
206	2.05	1.57243	0.436348	coll_uni	white	7	within	1.57702	447.896	0	1	1	3.5	0	1	11.788	0.958226	0.947737	0.968831
207	2.06	1.57243	0.436348	coll_uni	white	7	within	1.57702	447.896	0	1	1	3.5	0	1	11.788	0.958027	0.947489	0.968681
208	2.07	1.57243	0.436348	coll_uni	white	7	within	1.57702	447.896	0	1	1	3.5	0	1	11.788	0.957827	0.947241	0.968532
209	2.08	1.57243	0.436348	coll_uni	white	7	within	1.57702	447.896	0	1	1	3.5	0	1	11.788	0.957628	0.946993	0.968382
210	2.09	1.57243	0.436348	coll_uni	white	7	within	1.57702	447.896	0	1	1	3.5	0	1	11.788	0.957428	0.946745	0.968232
211	2.1	1.57243	0.436348	coll_uni	white	7	within	1.57702	447.896	0	1	1	3.5	0	1	11.788	0.957229	0.946497	0.968083
212	2.11	1.57243	0.436348	coll_uni	white	7	within	1.57702	447.896	0	1	1	3.5	0	1	11.788	0.95703	0.946249	0.967933
213	2.12	1.57243	0.436348	coll_uni	white	7	within	1.57702	447.896	0	1	1	3.5	0	1	11.788	0.956831	0.946002	0.967784
214	2.13	1.57243	0.436348	coll_uni	white	7	within	1.57702	447.896	0	1	1	3.5	0	1	11.788	0.956632	0.945754	0.967634
215	2.14	1.57243	0.436348	coll_uni	white	7	within	1.57702	447.896	0	1	1	3.5	0	1	11.788	0.956433	0.945506	0.967485
216	2.15	1.57243	0.436348	coll_uni	white	7	within	1.57702	447.896	0	1	1	3.5	0	1	11.788	0.956233	0.945259	0.967335
217	2.16	1.57243	0.436348	coll_uni	white	7	within	1.57702	447.896	0	1	1	3.5	0	1	11.788	0.956034	0.945011	0.967186
218	2.17	1.57243	0.436348	coll_uni	white	7	within	1.57702	447.896	0	1	1	3.5	0	1	11.788	0.955835	0.944764	0.967037
219	2.18	1.57243	0.436348	coll_uni	white	7	within	1.57702	447.896	0	1	1	3.5	0	1	11.788	0.955637	0.944517	0.966887
220	2.19	1.57243	0.436348	coll_uni	white	7	within	1.57702	447.896	0	1	1	3.5	0	1	11.788	0.955438	0.944269	0.966738
221	2.2	1.57243	0.436348	coll_uni	white	7	within	1.57702	447.896	0	1	1	3.5	0	1	11.788	0.955239	0.944022	0.966589
222	2.21	1.57243	0.436348	coll_uni	white	7	within	1.57702	447.896	0	1	1	3.5	0	1	11.788	0.95504	0.943775	0.966439
223	2.22	1.57243	0.436348	coll_uni	white	7	within	1.57702	447.896	0	1	1	3.5	0	1	11.788	0.954841	0.943528	0.96629
224	2.23	1.57243	0.436348	coll_uni	white	7	within	1.57702	447.896	0	1	1	3.5	0	1	11.788	0.954642	0.943281	0.966141
225	2.24	1.57243	0.436348	coll_uni	white	7	within	1.57702	447.896	0	1	1	3.5	0	1	11.788	0.954444	0.943034	0.965992
226	2.25	1.57243	0.436348	coll_uni	white	7	within	1.57702	447.896	0	1	1	3.5	0	1	11.788	0.954245	0.942787	0.965842
227	2.26	1.57243	0.436348	coll_uni	white	7	within	1.57702	447.896	0	1	1	3.5	0	1	11.788	0.954046	0.94254	0.965693
228	2.27	1.57243	0.436348	coll_uni	white	7	within	1.57702	447.896	0	1	1	3.5	0	1	11.788	0.953848	0.942293	0.965544
229	2.28	1.57243	0.436348	coll_uni	white	7	within	1.57702	447.896	0	1	1	3.5	0	1	11.788	0.953649	0.942047	0.965395
230	2.29	1.57243	0.436348	coll_uni	white	7	within	1.57702	447.896	0	1	1	3.5	0	1	11.788	0.953451	0.9418	0.965246
231	2.3	1.57243	0.436348	coll_uni	white	7	within	1.57702	447.896	0	1	1	3.5	0	1	11.788	0.953252	0.941554	0.965097
232	2.31	1.57243	0.436348	coll_uni	white	7	within	1.57702	447.896	0	1	1	3.5	0	1	11.788	0.953054	0.941307	0.964948
233	2.32	1.57243	0.436348	coll_uni	white	7	within	1.57702	447.896	0	1	1	3.5	0	1	11.788	0.952856	0.941061	0.964799
234	2.33	1.57243	0.436348	coll_uni	white	7	within	1.57702	447.896	0	1	1	3.5	0	1	11.788	0.952657	0.940814	0.96465
235	2.34	1.57243	0.436348	coll_uni	white	7	within	1.57702	447.896	0	1	1	3.5	0	1	11.788	0.952459	0.940568	0.964501
236	2.35	1.57243	0.436348	coll_uni	white	7	within	1.57702	447.896	0	1	1	3.5	0	1	11.788	0.952261	0.940322	0.964352
237	2.36	1.57243	0.436348	coll_uni	white	7	within	1.57702	447.896	0	1	1	3.5	0	1	11.788	0.952063	0.940075	0.964203
238	2.37	1.57243	0.436348	coll_uni	white	7	within	1.57702	447.896	0	1	1	3.5	0	1	11.788	0.951865	0.939829	0.964054
239	2.38	1.57243	0.436348	coll_uni	white	7	within	1.57702	447.896	0	1	1	3.5	0	1	11.788	0.951666	0.939583	0.963905
240	2.39	1.57243	0.436348	coll_uni	white	7	within	1.57702	447.896	0	1	1	3.5	0	1	11.788	0.951468	0.939337	0.963756
241	2.4	1.57243	0.436348	coll_uni	white	7	within	1.57702	447.896	0	1	1	3.5	0	1	11.788	0.95127	0.939091	0.963607
242	2.41	1.57243	0.436348	coll_uni	white	7	within	1.57702	447.896	0	1	1	3.5	0	1	11.788	0.951072	0.938845	0.963458
243	2.42	1.57243	0.436348	coll_uni	white	7	within	1.57702	447.896	0	1	1	3.5	0	1	11.788	0.950874	0.9386	0.96331
244	2.43	1.57243	0.436348	coll_uni	white	7	within	1.57702	447.896	0	1	1	3.5	0	1	11.788	0.950676	0.938354	0.963161
245	2.44	1.57243	0.436348	coll_uni	white	7	within	1.57702	447.896	0	1	1	3.5	0	1	11.788	0.950479	0.938108	0.963012
246	2.45	1.57243	0.436348	coll_uni	white	7	within	1.57702	447.896	0	1	1	3.5	0	1	11.788	0.950281	0.937863	0.962863
247	2.46	1.57243	0.436348	coll_uni	white	7	within	1.57702	447.896	0	1	1	3.5	0	1	11.788	0.950083	0.937617	0.962715
248	2.47	1.57243	0.436348	coll_uni	white	7	within	1.57702	447.896	0	1	1	3.5	0	1	11.788	0.949885	0.937372	0.962566
249	2.48	1.57243	0.436348	coll_uni	white	7	within	1.57702	447.896	0	1	1	3.5	0	1	11.788	0.949688	0.937126	0.962417
250	2.49	1.57243	0.436348	coll_uni	white	7	within	1.57702	447.896	0	1	1	3.5	0	1	11.788	0.94949	0.936881	0.962269
251	2.5	1.57243	0.436348	coll_uni	white	7	within	1.57702	447.896	0	1	1	3.5	0	1	11.788	0.949292	0.936636	0.96212
252	2.51	1.57243	0.436348	coll_uni	white	7	within	1.57702	447.896	0	1	1	3.5	0	1	11.788	0.949095	0.93639	0.961971
253	2.52	1.57243	0.436348	coll_uni	white	7	within	1.57702	447.896	0	1	1	3.5	0	1	11.788	0.948897	0.936145	0.961823
254	2.53	1.57243	0.436348	coll_uni	white	7	within	1.57702	447.896	0	1	1	3.5	0	1	11.788	0.9487	0.9359	0.961674
255	2.54	1.57243	0.436348	coll_uni	white	7	within	1.57702	447.896	0	1	1	3.5	0	1	11.788	0.948502	0.935655	0.961526
256	2.55	1.57243	0.436348	coll_uni	white	7	within	1.57702	447.896	0	1	1	3.5	0	1	11.788	0.948305	0.93541	0.961377
257	2.56	1.57243	0.436348	coll_uni	white	7	within	1.57702	447.896	0	1	1	3.5	0	1	11.788	0.948107	0.935165	0.961229
258	2.57	1.57243	0.436348	coll_uni	white	7	within	1.57702	447.896	0	1	1	3.5	0	1	11.788	0.94791	0.93492	0.96108
259	2.58	1.57243	0.436348	coll_uni	white	7	within	1.57702	447.896	0	1	1	3.5	0	1	11.788	0.947713	0.934676	0.960932
260	2.59	1.57243	0.436348	coll_uni	white	7	within	1.57702	447.896	0	1	1	3.5	0	1	11.788	0.947516	0.934431	0.960783
261	2.6	1.57243	0.436348	coll_uni	white	7	within	1.57702	447.896	0	1	1	3.5	0	1	11.788	0.947318	0.934186	0.960635
262	2.61	1.57243	0.436348	coll_uni	white	7	within	1.57702	447.896	0	1	1	3.5	0	1	11.788	0.947121	0.933942	0.960487
263	2.62	1.57243	0.436348	coll_uni	white	7	within	1.57702	447.896	0	1	1	3.5	0	1	11.788	0.946924	0.933697	0.960338
264	2.63	1.57243	0.436348	coll_uni	white	7	within	1.57702	447.896	0	1	1	3.5	0	1	11.788	0.946727	0.933453	0.96019
265	2.64	1.57243	0.436348	coll_uni	white	7	within	1.57702	447.896	0	1	1	3.5	0	1	11.788	0.94653	0.933208	0.960042
266	2.65	1.57243	0.436348	coll_uni	white	7	within	1.57702	447.896	0	1	1	3.5	0	1	11.788	0.946333	0.932964	0.959893
267	2.66	1.57243	0.436348	coll_uni	white	7	within	1.57702	447.896	0	1	1	3.5	0	1	11.788	0.946136	0.93272	0.959745
268	2.67	1.57243	0.436348	coll_uni	white	7	within	1.57702	447.896	0	1	1	3.5	0	1	11.788	0.945939	0.932476	0.959597
269	2.68	1.57243	0.436348	coll_uni	white	7	within	1.57702	447.896	0	1	1	3.5	0	1	11.788	0.945742	0.932231	0.959449
270	2.69	1.57243	0.436348	coll_uni	white	7	within	1.57702	447.896	0	1	1	3.5	0	1	11.788	0.945545	0.931987	0.9593
271	2.7	1.57243	0.436348	coll_uni	white	7	within	1.57702	447.896	0	1	1	3.5	0	1	11.788	0.945348	0.931743	0.959152
272	2.71	1.57243	0.436348	coll_uni	white	7	within	1.57702	447.896	0	1	1	3.5	0	1	11.788	0.945152	0.931499	0.959004
273	2.72	1.57243	0.436348	coll_uni	white	7	within	1.57702	447.896	0	1	1	3.5	0	1	11.788	0.944955	0.931256	0.958856
274	2.73	1.57243	0.436348	coll_uni	white	7	within	1.57702	447.896	0	1	1	3.5	0	1	11.788	0.944758	0.931012	0.958708
275	2.74	1.57243	0.436348	coll_uni	white	7	within	1.57702	447.896	0	1	1	3.5	0	1	11.788	0.944562	0.930768	0.95856
276	2.75	1.57243	0.436348	coll_uni	white	7	within	1.57702	447.896	0	1	1	3.5	0	1	11.788	0.944365	0.930524	0.958412
277	2.76	1.57243	0.436348	coll_uni	white	7	within	1.57702	447.896	0	1	1	3.5	0	1	11.788	0.944169	0.930281	0.958264
278	2.77	1.57243	0.436348	coll_uni	white	7	within	1.57702	447.896	0	1	1	3.5	0	1	11.788	0.943972	0.930037	0.958116
279	2.78	1.57243	0.436348	coll_uni	white	7	within	1.57702	447.896	0	1	1	3.5	0	1	11.788	0.943776	0.929794	0.957968
280	2.79	1.57243	0.436348	coll_uni	white	7	within	1.57702	447.896	0	1	1	3.5	0	1	11.788	0.943579	0.92955	0.95782
281	2.8	1.57243	0.436348	coll_uni	white	7	within	1.57702	447.896	0	1	1	3.5	0	1	11.788	0.943383	0.929307	0.957672
282	2.81	1.57243	0.436348	coll_uni	white	7	within	1.57702	447.896	0	1	1	3.5	0	1	11.788	0.943186	0.929064	0.957524
283	2.82	1.57243	0.436348	coll_uni	white	7	within	1.57702	447.896	0	1	1	3.5	0	1	11.788	0.94299	0.92882	0.957376
284	2.83	1.57243	0.436348	coll_uni	white	7	within	1.57702	447.896	0	1	1	3.5	0	1	11.788	0.942794	0.928577	0.957228
285	2.84	1.57243	0.436348	coll_uni	white	7	within	1.57702	447.896	0	1	1	3.5	0	1	11.788	0.942598	0.928334	0.95708
286	2.85	1.57243	0.436348	coll_uni	white	7	within	1.57702	447.896	0	1	1	3.5	0	1	11.788	0.942401	0.928091	0.956932
287	2.86	1.57243	0.436348	coll_uni	white	7	within	1.57702	447.896	0	1	1	3.5	0	1	11.788	0.942205	0.927848	0.956785
288	2.87	1.57243	0.436348	coll_uni	white	7	within	1.57702	447.896	0	1	1	3.5	0	1	11.788	0.942009	0.927605	0.956637
289	2.88	1.57243	0.436348	coll_uni	white	7	within	1.57702	447.896	0	1	1	3.5	0	1	11.788	0.941813	0.927362	0.956489
290	2.89	1.57243	0.436348	coll_uni	white	7	within	1.57702	447.896	0	1	1	3.5	0	1	11.788	0.941617	0.927119	0.956341
291	2.9	1.57243	0.436348	coll_uni	white	7	within	1.57702	447.896	0	1	1	3.5	0	1	11.788	0.941421	0.926877	0.956194
292	2.91	1.57243	0.436348	coll_uni	white	7	within	1.57702	447.896	0	1	1	3.5	0	1	11.788	0.941225	0.926634	0.956046
293	2.92	1.57243	0.436348	coll_uni	white	7	within	1.57702	447.896	0	1	1	3.5	0	1	11.788	0.941029	0.926391	0.955898
294	2.93	1.57243	0.436348	coll_uni	white	7	within	1.57702	447.896	0	1	1	3.5	0	1	11.788	0.940833	0.926149	0.955751
295	2.94	1.57243	0.436348	coll_uni	white	7	within	1.57702	447.896	0	1	1	3.5	0	1	11.788	0.940638	0.925906	0.955603
296	2.95	1.57243	0.436348	coll_uni	white	7	within	1.57702	447.896	0	1	1	3.5	0	1	11.788	0.940442	0.925664	0.955455
297	2.96	1.57243	0.436348	coll_uni	white	7	within	1.57702	447.896	0	1	1	3.5	0	1	11.788	0.940246	0.925422	0.955308
298	2.97	1.57243	0.436348	coll_uni	white	7	within	1.57702	447.896	0	1	1	3.5	0	1	11.788	0.94005	0.925179	0.95516
299	2.98	1.57243	0.436348	coll_uni	white	7	within	1.57702	447.896	0	1	1	3.5	0	1	11.788	0.939855	0.924937	0.955013
300	2.99	1.57243	0.436348	coll_uni	white	7	within	1.57702	447.896	0	1	1	3.5	0	1	11.788	0.939659	0.924695	0.954865
301	3	1.57243	0.436348	coll_uni	white	7	within	1.57702	447.896	0	1	1	3.5	0	1	11.788	0.939464	0.924453	0.954718
302	3.01	1.57243	0.436348	coll_uni	white	7	within	1.57702	447.896	0	1	1	3.5	0	1	11.788	0.939268	0.924211	0.95457
303	3.02	1.57243	0.436348	coll_uni	white	7	within	1.57702	447.896	0	1	1	3.5	0	1	11.788	0.939072	0.923969	0.954423
304	3.03	1.57243	0.436348	coll_uni	white	7	within	1.57702	447.896	0	1	1	3.5	0	1	11.788	0.938877	0.923727	0.954276
305	3.04	1.57243	0.436348	coll_uni	white	7	within	1.57702	447.896	0	1	1	3.5	0	1	11.788	0.938682	0.923485	0.954128
306	3.05	1.57243	0.436348	coll_uni	white	7	within	1.57702	447.896	0	1	1	3.5	0	1	11.788	0.938486	0.923243	0.953981
307	3.06	1.57243	0.436348	coll_uni	white	7	within	1.57702	447.896	0	1	1	3.5	0	1	11.788	0.938291	0.923002	0.953833
308	3.07	1.57243	0.436348	coll_uni	white	7	within	1.57702	447.896	0	1	1	3.5	0	1	11.788	0.938096	0.92276	0.953686
309	3.08	1.57243	0.436348	coll_uni	white	7	within	1.57702	447.896	0	1	1	3.5	0	1	11.788	0.9379	0.922518	0.953539
310	3.09	1.57243	0.436348	coll_uni	white	7	within	1.57702	447.896	0	1	1	3.5	0	1	11.788	0.937705	0.922277	0.953392
311	3.1	1.57243	0.436348	coll_uni	white	7	within	1.57702	447.896	0	1	1	3.5	0	1	11.788	0.93751	0.922035	0.953244
312	3.11	1.57243	0.436348	coll_uni	white	7	within	1.57702	447.896	0	1	1	3.5	0	1	11.788	0.937315	0.921794	0.953097
313	3.12	1.57243	0.436348	coll_uni	white	7	within	1.57702	447.896	0	1	1	3.5	0	1	11.788	0.93712	0.921553	0.95295
314	3.13	1.57243	0.436348	coll_uni	white	7	within	1.57702	447.896	0	1	1	3.5	0	1	11.788	0.936925	0.921311	0.952803
315	3.14	1.57243	0.436348	coll_uni	white	7	within	1.57702	447.896	0	1	1	3.5	0	1	11.788	0.93673	0.92107	0.952655
316	3.15	1.57243	0.436348	coll_uni	white	7	within	1.57702	447.896	0	1	1	3.5	0	1	11.788	0.936535	0.920829	0.952508
317	3.16	1.57243	0.436348	coll_uni	white	7	within	1.57702	447.896	0	1	1	3.5	0	1	11.788	0.93634	0.920588	0.952361
318	3.17	1.57243	0.436348	coll_uni	white	7	within	1.57702	447.896	0	1	1	3.5	0	1	11.788	0.936145	0.920347	0.952214
319	3.18	1.57243	0.436348	coll_uni	white	7	within	1.57702	447.896	0	1	1	3.5	0	1	11.788	0.93595	0.920106	0.952067
320	3.19	1.57243	0.436348	coll_uni	white	7	within	1.57702	447.896	0	1	1	3.5	0	1	11.788	0.935755	0.919865	0.95192
321	3.2	1.57243	0.436348	coll_uni	white	7	within	1.57702	447.896	0	1	1	3.5	0	1	11.788	0.935561	0.919624	0.951773
322	3.21	1.57243	0.436348	coll_uni	white	7	within	1.57702	447.896	0	1	1	3.5	0	1	11.788	0.935366	0.919384	0.951626
323	3.22	1.57243	0.436348	coll_uni	white	7	within	1.57702	447.896	0	1	1	3.5	0	1	11.788	0.935171	0.919143	0.951479
324	3.23	1.57243	0.436348	coll_uni	white	7	within	1.57702	447.896	0	1	1	3.5	0	1	11.788	0.934977	0.918902	0.951332
325	3.24	1.57243	0.436348	coll_uni	white	7	within	1.57702	447.896	0	1	1	3.5	0	1	11.788	0.934782	0.918662	0.951185
326	3.25	1.57243	0.436348	coll_uni	white	7	within	1.57702	447.896	0	1	1	3.5	0	1	11.788	0.934587	0.918421	0.951038
327	3.26	1.57243	0.436348	coll_uni	white	7	within	1.57702	447.896	0	1	1	3.5	0	1	11.788	0.934393	0.918181	0.950891
328	3.27	1.57243	0.436348	coll_uni	white	7	within	1.57702	447.896	0	1	1	3.5	0	1	11.788	0.934198	0.91794	0.950744
329	3.28	1.57243	0.436348	coll_uni	white	7	within	1.57702	447.896	0	1	1	3.5	0	1	11.788	0.934004	0.9177	0.950598
330	3.29	1.57243	0.436348	coll_uni	white	7	within	1.57702	447.896	0	1	1	3.5	0	1	11.788	0.93381	0.91746	0.950451
331	3.3	1.57243	0.436348	coll_uni	white	7	within	1.57702	447.896	0	1	1	3.5	0	1	11.788	0.933615	0.917219	0.950304
332	3.31	1.57243	0.436348	coll_uni	white	7	within	1.57702	447.896	0	1	1	3.5	0	1	11.788	0.933421	0.916979	0.950157
333	3.32	1.57243	0.436348	coll_uni	white	7	within	1.57702	447.896	0	1	1	3.5	0	1	11.788	0.933227	0.916739	0.95001
334	3.33	1.57243	0.436348	coll_uni	white	7	within	1.57702	447.896	0	1	1	3.5	0	1	11.788	0.933032	0.916499	0.949864
335	3.34	1.57243	0.436348	coll_uni	white	7	within	1.57702	447.896	0	1	1	3.5	0	1	11.788	0.932838	0.916259	0.949717
336	3.35	1.57243	0.436348	coll_uni	white	7	within	1.57702	447.896	0	1	1	3.5	0	1	11.788	0.932644	0.916019	0.94957
337	3.36	1.57243	0.436348	coll_uni	white	7	within	1.57702	447.896	0	1	1	3.5	0	1	11.788	0.93245	0.91578	0.949424
338	3.37	1.57243	0.436348	coll_uni	white	7	within	1.57702	447.896	0	1	1	3.5	0	1	11.788	0.932256	0.91554	0.949277
339	3.38	1.57243	0.436348	coll_uni	white	7	within	1.57702	447.896	0	1	1	3.5	0	1	11.788	0.932062	0.9153	0.94913
340	3.39	1.57243	0.436348	coll_uni	white	7	within	1.57702	447.896	0	1	1	3.5	0	1	11.788	0.931868	0.915061	0.948984
341	3.4	1.57243	0.436348	coll_uni	white	7	within	1.57702	447.896	0	1	1	3.5	0	1	11.788	0.931674	0.914821	0.948837
342	3.41	1.57243	0.436348	coll_uni	white	7	within	1.57702	447.896	0	1	1	3.5	0	1	11.788	0.93148	0.914581	0.948691
343	3.42	1.57243	0.436348	coll_uni	white	7	within	1.57702	447.896	0	1	1	3.5	0	1	11.788	0.931286	0.914342	0.948544
344	3.43	1.57243	0.436348	coll_uni	white	7	within	1.57702	447.896	0	1	1	3.5	0	1	11.788	0.931092	0.914103	0.948398
345	3.44	1.57243	0.436348	coll_uni	white	7	within	1.57702	447.896	0	1	1	3.5	0	1	11.788	0.930898	0.913863	0.948251
346	3.45	1.57243	0.436348	coll_uni	white	7	within	1.57702	447.896	0	1	1	3.5	0	1	11.788	0.930705	0.913624	0.948105
347	3.46	1.57243	0.436348	coll_uni	white	7	within	1.57702	447.896	0	1	1	3.5	0	1	11.788	0.930511	0.913385	0.947958
348	3.47	1.57243	0.436348	coll_uni	white	7	within	1.57702	447.896	0	1	1	3.5	0	1	11.788	0.930317	0.913146	0.947812
349	3.48	1.57243	0.436348	coll_uni	white	7	within	1.57702	447.896	0	1	1	3.5	0	1	11.788	0.930124	0.912907	0.947665
350	3.49	1.57243	0.436348	coll_uni	white	7	within	1.57702	447.896	0	1	1	3.5	0	1	11.788	0.92993	0.912668	0.947519
351	3.5	1.57243	0.436348	coll_uni	white	7	within	1.57702	447.896	0	1	1	3.5	0	1	11.788	0.929737	0.912429	0.947373
352	3.51	1.57243	0.436348	coll_uni	white	7	within	1.57702	447.896	0	1	1	3.5	0	1	11.788	0.929543	0.91219	0.947226
353	3.52	1.57243	0.436348	coll_uni	white	7	within	1.57702	447.896	0	1	1	3.5	0	1	11.788	0.92935	0.911951	0.94708
354	3.53	1.57243	0.436348	coll_uni	white	7	within	1.57702	447.896	0	1	1	3.5	0	1	11.788	0.929156	0.911712	0.946934
355	3.54	1.57243	0.436348	coll_uni	white	7	within	1.57702	447.896	0	1	1	3.5	0	1	11.788	0.928963	0.911474	0.946788
356	3.55	1.57243	0.436348	coll_uni	white	7	within	1.57702	447.896	0	1	1	3.5	0	1	11.788	0.928769	0.911235	0.946641
357	3.56	1.57243	0.436348	coll_uni	white	7	within	1.57702	447.896	0	1	1	3.5	0	1	11.788	0.928576	0.910996	0.946495
358	3.57	1.57243	0.436348	coll_uni	white	7	within	1.57702	447.896	0	1	1	3.5	0	1	11.788	0.928383	0.910758	0.946349
359	3.58	1.57243	0.436348	coll_uni	white	7	within	1.57702	447.896	0	1	1	3.5	0	1	11.788	0.92819	0.910519	0.946203
360	3.59	1.57243	0.436348	coll_uni	white	7	within	1.57702	447.896	0	1	1	3.5	0	1	11.788	0.927996	0.910281	0.946057
361	3.6	1.57243	0.436348	coll_uni	white	7	within	1.57702	447.896	0	1	1	3.5	0	1	11.788	0.927803	0.910043	0.945911
362	3.61	1.57243	0.436348	coll_uni	white	7	within	1.57702	447.896	0	1	1	3.5	0	1	11.788	0.92761	0.909804	0.945764
363	3.62	1.57243	0.436348	coll_uni	white	7	within	1.57702	447.896	0	1	1	3.5	0	1	11.788	0.927417	0.909566	0.945618
364	3.63	1.57243	0.436348	coll_uni	white	7	within	1.57702	447.896	0	1	1	3.5	0	1	11.788	0.927224	0.909328	0.945472
365	3.64	1.57243	0.436348	coll_uni	white	7	within	1.57702	447.896	0	1	1	3.5	0	1	11.788	0.927031	0.90909	0.945326
366	3.65	1.57243	0.436348	coll_uni	white	7	within	1.57702	447.896	0	1	1	3.5	0	1	11.788	0.926838	0.908852	0.94518
367	3.66	1.57243	0.436348	coll_uni	white	7	within	1.57702	447.896	0	1	1	3.5	0	1	11.788	0.926645	0.908614	0.945034
368	3.67	1.57243	0.436348	coll_uni	white	7	within	1.57702	447.896	0	1	1	3.5	0	1	11.788	0.926452	0.908376	0.944888
369	3.68	1.57243	0.436348	coll_uni	white	7	within	1.57702	447.896	0	1	1	3.5	0	1	11.788	0.92626	0.908138	0.944742
370	3.69	1.57243	0.436348	coll_uni	white	7	within	1.57702	447.896	0	1	1	3.5	0	1	11.788	0.926067	0.907901	0.944596
371	3.7	1.57243	0.436348	coll_uni	white	7	within	1.57702	447.896	0	1	1	3.5	0	1	11.788	0.925874	0.907663	0.944451
372	3.71	1.57243	0.436348	coll_uni	white	7	within	1.57702	447.896	0	1	1	3.5	0	1	11.788	0.925681	0.907425	0.944305
373	3.72	1.57243	0.436348	coll_uni	white	7	within	1.57702	447.896	0	1	1	3.5	0	1	11.788	0.925489	0.907188	0.944159
374	3.73	1.57243	0.436348	coll_uni	white	7	within	1.57702	447.896	0	1	1	3.5	0	1	11.788	0.925296	0.90695	0.944013
375	3.74	1.57243	0.436348	coll_uni	white	7	within	1.57702	447.896	0	1	1	3.5	0	1	11.788	0.925103	0.906713	0.943867
376	3.75	1.57243	0.436348	coll_uni	white	7	within	1.57702	447.896	0	1	1	3.5	0	1	11.788	0.924911	0.906475	0.943721
377	3.76	1.57243	0.436348	coll_uni	white	7	within	1.57702	447.896	0	1	1	3.5	0	1	11.788	0.924718	0.906238	0.943576
378	3.77	1.57243	0.436348	coll_uni	white	7	within	1.57702	447.896	0	1	1	3.5	0	1	11.788	0.924526	0.906001	0.94343
379	3.78	1.57243	0.436348	coll_uni	white	7	within	1.57702	447.896	0	1	1	3.5	0	1	11.788	0.924334	0.905764	0.943284
380	3.79	1.57243	0.436348	coll_uni	white	7	within	1.57702	447.896	0	1	1	3.5	0	1	11.788	0.924141	0.905526	0.943138
381	3.8	1.57243	0.436348	coll_uni	white	7	within	1.57702	447.896	0	1	1	3.5	0	1	11.788	0.923949	0.905289	0.942993
382	3.81	1.57243	0.436348	coll_uni	white	7	within	1.57702	447.896	0	1	1	3.5	0	1	11.788	0.923756	0.905052	0.942847
383	3.82	1.57243	0.436348	coll_uni	white	7	within	1.57702	447.896	0	1	1	3.5	0	1	11.788	0.923564	0.904815	0.942702
384	3.83	1.57243	0.436348	coll_uni	white	7	within	1.57702	447.896	0	1	1	3.5	0	1	11.788	0.923372	0.904578	0.942556
385	3.84	1.57243	0.436348	coll_uni	white	7	within	1.57702	447.896	0	1	1	3.5	0	1	11.788	0.92318	0.904342	0.94241
386	3.85	1.57243	0.436348	coll_uni	white	7	within	1.57702	447.896	0	1	1	3.5	0	1	11.788	0.922988	0.904105	0.942265
387	3.86	1.57243	0.436348	coll_uni	white	7	within	1.57702	447.896	0	1	1	3.5	0	1	11.788	0.922796	0.903868	0.942119
388	3.87	1.57243	0.436348	coll_uni	white	7	within	1.57702	447.896	0	1	1	3.5	0	1	11.788	0.922603	0.903632	0.941974
389	3.88	1.57243	0.436348	coll_uni	white	7	within	1.57702	447.896	0	1	1	3.5	0	1	11.788	0.922411	0.903395	0.941828
390	3.89	1.57243	0.436348	coll_uni	white	7	within	1.57702	447.896	0	1	1	3.5	0	1	11.788	0.922219	0.903158	0.941683
391	3.9	1.57243	0.436348	coll_uni	white	7	within	1.57702	447.896	0	1	1	3.5	0	1	11.788	0.922028	0.902922	0.941537
392	3.91	1.57243	0.436348	coll_uni	white	7	within	1.57702	447.896	0	1	1	3.5	0	1	11.788	0.921836	0.902686	0.941392
393	3.92	1.57243	0.436348	coll_uni	white	7	within	1.57702	447.896	0	1	1	3.5	0	1	11.788	0.921644	0.902449	0.941247
394	3.93	1.57243	0.436348	coll_uni	white	7	within	1.57702	447.896	0	1	1	3.5	0	1	11.788	0.921452	0.902213	0.941101
395	3.94	1.57243	0.436348	coll_uni	white	7	within	1.57702	447.896	0	1	1	3.5	0	1	11.788	0.92126	0.901977	0.940956
396	3.95	1.57243	0.436348	coll_uni	white	7	within	1.57702	447.896	0	1	1	3.5	0	1	11.788	0.921068	0.901741	0.94081
397	3.96	1.57243	0.436348	coll_uni	white	7	within	1.57702	447.896	0	1	1	3.5	0	1	11.788	0.920877	0.901505	0.940665
398	3.97	1.57243	0.436348	coll_uni	white	7	within	1.57702	447.896	0	1	1	3.5	0	1	11.788	0.920685	0.901269	0.94052
399	3.98	1.57243	0.436348	coll_uni	white	7	within	1.57702	447.896	0	1	1	3.5	0	1	11.788	0.920493	0.901033	0.940375
400	3.99	1.57243	0.436348	coll_uni	white	7	within	1.57702	447.896	0	1	1	3.5	0	1	11.788	0.920302	0.900797	0.940229
401	4	1.57243	0.436348	coll_uni	white	7	within	1.57702	447.896	0	1	1	3.5	0	1	11.788	0.92011	0.900561	0.940084
402	4.01	1.57243	0.436348	coll_uni	white	7	within	1.57702	447.896	0	1	1	3.5	0	1	11.788	0.919919	0.900325	0.939939
403	4.02	1.57243	0.436348	coll_uni	white	7	within	1.57702	447.896	0	1	1	3.5	0	1	11.788	0.919727	0.900089	0.939794
404	4.03	1.57243	0.436348	coll_uni	white	7	within	1.57702	447.896	0	1	1	3.5	0	1	11.788	0.919536	0.899854	0.939649
405	4.04	1.57243	0.436348	coll_uni	white	7	within	1.57702	447.896	0	1	1	3.5	0	1	11.788	0.919345	0.899618	0.939503
406	4.05	1.57243	0.436348	coll_uni	white	7	within	1.57702	447.896	0	1	1	3.5	0	1	11.788	0.919153	0.899383	0.939358
407	4.06	1.57243	0.436348	coll_uni	white	7	within	1.57702	447.896	0	1	1	3.5	0	1	11.788	0.918962	0.899147	0.939213
408	4.07	1.57243	0.436348	coll_uni	white	7	within	1.57702	447.896	0	1	1	3.5	0	1	11.788	0.918771	0.898912	0.939068
409	4.08	1.57243	0.436348	coll_uni	white	7	within	1.57702	447.896	0	1	1	3.5	0	1	11.788	0.918579	0.898676	0.938923
410	4.09	1.57243	0.436348	coll_uni	white	7	within	1.57702	447.896	0	1	1	3.5	0	1	11.788	0.918388	0.898441	0.938778
411	4.1	1.57243	0.436348	coll_uni	white	7	within	1.57702	447.896	0	1	1	3.5	0	1	11.788	0.918197	0.898206	0.938633
412	4.11	1.57243	0.436348	coll_uni	white	7	within	1.57702	447.896	0	1	1	3.5	0	1	11.788	0.918006	0.897971	0.938488
413	4.12	1.57243	0.436348	coll_uni	white	7	within	1.57702	447.896	0	1	1	3.5	0	1	11.788	0.917815	0.897736	0.938343
414	4.13	1.57243	0.436348	coll_uni	white	7	within	1.57702	447.896	0	1	1	3.5	0	1	11.788	0.917624	0.897501	0.938198
415	4.14	1.57243	0.436348	coll_uni	white	7	within	1.57702	447.896	0	1	1	3.5	0	1	11.788	0.917433	0.897266	0.938053
416	4.15	1.57243	0.436348	coll_uni	white	7	within	1.57702	447.896	0	1	1	3.5	0	1	11.788	0.917242	0.897031	0.937909
417	4.16	1.57243	0.436348	coll_uni	white	7	within	1.57702	447.896	0	1	1	3.5	0	1	11.788	0.917051	0.896796	0.937764
418	4.17	1.57243	0.436348	coll_uni	white	7	within	1.57702	447.896	0	1	1	3.5	0	1	11.788	0.91686	0.896561	0.937619
419	4.18	1.57243	0.436348	coll_uni	white	7	within	1.57702	447.896	0	1	1	3.5	0	1	11.788	0.916669	0.896326	0.937474
420	4.19	1.57243	0.436348	coll_uni	white	7	within	1.57702	447.896	0	1	1	3.5	0	1	11.788	0.916479	0.896092	0.937329
421	4.2	1.57243	0.436348	coll_uni	white	7	within	1.57702	447.896	0	1	1	3.5	0	1	11.788	0.916288	0.895857	0.937184
422	4.21	1.57243	0.436348	coll_uni	white	7	within	1.57702	447.896	0	1	1	3.5	0	1	11.788	0.916097	0.895622	0.93704
423	4.22	1.57243	0.436348	coll_uni	white	7	within	1.57702	447.896	0	1	1	3.5	0	1	11.788	0.915906	0.895388	0.936895
424	4.23	1.57243	0.436348	coll_uni	white	7	within	1.57702	447.896	0	1	1	3.5	0	1	11.788	0.915716	0.895154	0.93675
425	4.24	1.57243	0.436348	coll_uni	white	7	within	1.57702	447.896	0	1	1	3.5	0	1	11.788	0.915525	0.894919	0.936606
426	4.25	1.57243	0.436348	coll_uni	white	7	within	1.57702	447.896	0	1	1	3.5	0	1	11.788	0.915335	0.894685	0.936461
427	4.26	1.57243	0.436348	coll_uni	white	7	within	1.57702	447.896	0	1	1	3.5	0	1	11.788	0.915144	0.894451	0.936316
428	4.27	1.57243	0.436348	coll_uni	white	7	within	1.57702	447.896	0	1	1	3.5	0	1	11.788	0.914954	0.894217	0.936172
429	4.28	1.57243	0.436348	coll_uni	white	7	within	1.57702	447.896	0	1	1	3.5	0	1	11.788	0.914763	0.893982	0.936027
430	4.29	1.57243	0.436348	coll_uni	white	7	within	1.57702	447.896	0	1	1	3.5	0	1	11.788	0.914573	0.893748	0.935882
431	4.3	1.57243	0.436348	coll_uni	white	7	within	1.57702	447.896	0	1	1	3.5	0	1	11.788	0.914382	0.893514	0.935738
432	4.31	1.57243	0.436348	coll_uni	white	7	within	1.57702	447.896	0	1	1	3.5	0	1	11.788	0.914192	0.89328	0.935593
433	4.32	1.57243	0.436348	coll_uni	white	7	within	1.57702	447.896	0	1	1	3.5	0	1	11.788	0.914002	0.893047	0.935449
434	4.33	1.57243	0.436348	coll_uni	white	7	within	1.57702	447.896	0	1	1	3.5	0	1	11.788	0.913812	0.892813	0.935304
435	4.34	1.57243	0.436348	coll_uni	white	7	within	1.57702	447.896	0	1	1	3.5	0	1	11.788	0.913621	0.892579	0.93516
436	4.35	1.57243	0.436348	coll_uni	white	7	within	1.57702	447.896	0	1	1	3.5	0	1	11.788	0.913431	0.892345	0.935016
437	4.36	1.57243	0.436348	coll_uni	white	7	within	1.57702	447.896	0	1	1	3.5	0	1	11.788	0.913241	0.892112	0.934871
438	4.37	1.57243	0.436348	coll_uni	white	7	within	1.57702	447.896	0	1	1	3.5	0	1	11.788	0.913051	0.891878	0.934727
439	4.38	1.57243	0.436348	coll_uni	white	7	within	1.57702	447.896	0	1	1	3.5	0	1	11.788	0.912861	0.891645	0.934582
440	4.39	1.57243	0.436348	coll_uni	white	7	within	1.57702	447.896	0	1	1	3.5	0	1	11.788	0.912671	0.891411	0.934438
441	4.4	1.57243	0.436348	coll_uni	white	7	within	1.57702	447.896	0	1	1	3.5	0	1	11.788	0.912481	0.891178	0.934294
442	4.41	1.57243	0.436348	coll_uni	white	7	within	1.57702	447.896	0	1	1	3.5	0	1	11.788	0.912291	0.890944	0.934149
443	4.42	1.57243	0.436348	coll_uni	white	7	within	1.57702	447.896	0	1	1	3.5	0	1	11.788	0.912101	0.890711	0.934005
444	4.43	1.57243	0.436348	coll_uni	white	7	within	1.57702	447.896	0	1	1	3.5	0	1	11.788	0.911911	0.890478	0.933861
445	4.44	1.57243	0.436348	coll_uni	white	7	within	1.57702	447.896	0	1	1	3.5	0	1	11.788	0.911722	0.890245	0.933717
446	4.45	1.57243	0.436348	coll_uni	white	7	within	1.57702	447.896	0	1	1	3.5	0	1	11.788	0.911532	0.890012	0.933572
447	4.46	1.57243	0.436348	coll_uni	white	7	within	1.57702	447.896	0	1	1	3.5	0	1	11.788	0.911342	0.889779	0.933428
448	4.47	1.57243	0.436348	coll_uni	white	7	within	1.57702	447.896	0	1	1	3.5	0	1	11.788	0.911153	0.889546	0.933284
449	4.48	1.57243	0.436348	coll_uni	white	7	within	1.57702	447.896	0	1	1	3.5	0	1	11.788	0.910963	0.889313	0.93314
450	4.49	1.57243	0.436348	coll_uni	white	7	within	1.57702	447.896	0	1	1	3.5	0	1	11.788	0.910773	0.88908	0.932996
451	4.5	1.57243	0.436348	coll_uni	white	7	within	1.57702	447.896	0	1	1	3.5	0	1	11.788	0.910584	0.888847	0.932852
452	4.51	1.57243	0.436348	coll_uni	white	7	within	1.57702	447.896	0	1	1	3.5	0	1	11.788	0.910394	0.888615	0.932708
453	4.52	1.57243	0.436348	coll_uni	white	7	within	1.57702	447.896	0	1	1	3.5	0	1	11.788	0.910205	0.888382	0.932563
454	4.53	1.57243	0.436348	coll_uni	white	7	within	1.57702	447.896	0	1	1	3.5	0	1	11.788	0.910015	0.888149	0.932419
455	4.54	1.57243	0.436348	coll_uni	white	7	within	1.57702	447.896	0	1	1	3.5	0	1	11.788	0.909826	0.887917	0.932275
456	4.55	1.57243	0.436348	coll_uni	white	7	within	1.57702	447.896	0	1	1	3.5	0	1	11.788	0.909636	0.887684	0.932131
457	4.56	1.57243	0.436348	coll_uni	white	7	within	1.57702	447.896	0	1	1	3.5	0	1	11.788	0.909447	0.887452	0.931987
458	4.57	1.57243	0.436348	coll_uni	white	7	within	1.57702	447.896	0	1	1	3.5	0	1	11.788	0.909258	0.88722	0.931844
459	4.58	1.57243	0.436348	coll_uni	white	7	within	1.57702	447.896	0	1	1	3.5	0	1	11.788	0.909069	0.886987	0.9317
460	4.59	1.57243	0.436348	coll_uni	white	7	within	1.57702	447.896	0	1	1	3.5	0	1	11.788	0.908879	0.886755	0.931556
461	4.6	1.57243	0.436348	coll_uni	white	7	within	1.57702	447.896	0	1	1	3.5	0	1	11.788	0.90869	0.886523	0.931412
462	4.61	1.57243	0.436348	coll_uni	white	7	within	1.57702	447.896	0	1	1	3.5	0	1	11.788	0.908501	0.886291	0.931268
463	4.62	1.57243	0.436348	coll_uni	white	7	within	1.57702	447.896	0	1	1	3.5	0	1	11.788	0.908312	0.886059	0.931124
464	4.63	1.57243	0.436348	coll_uni	white	7	within	1.57702	447.896	0	1	1	3.5	0	1	11.788	0.908123	0.885827	0.93098
465	4.64	1.57243	0.436348	coll_uni	white	7	within	1.57702	447.896	0	1	1	3.5	0	1	11.788	0.907934	0.885595	0.930836
466	4.65	1.57243	0.436348	coll_uni	white	7	within	1.57702	447.896	0	1	1	3.5	0	1	11.788	0.907745	0.885363	0.930693
467	4.66	1.57243	0.436348	coll_uni	white	7	within	1.57702	447.896	0	1	1	3.5	0	1	11.788	0.907556	0.885131	0.930549
468	4.67	1.57243	0.436348	coll_uni	white	7	within	1.57702	447.896	0	1	1	3.5	0	1	11.788	0.907367	0.8849	0.930405
469	4.68	1.57243	0.436348	coll_uni	white	7	within	1.57702	447.896	0	1	1	3.5	0	1	11.788	0.907178	0.884668	0.930262
470	4.69	1.57243	0.436348	coll_uni	white	7	within	1.57702	447.896	0	1	1	3.5	0	1	11.788	0.90699	0.884436	0.930118
471	4.7	1.57243	0.436348	coll_uni	white	7	within	1.57702	447.896	0	1	1	3.5	0	1	11.788	0.906801	0.884205	0.929974
472	4.71	1.57243	0.436348	coll_uni	white	7	within	1.57702	447.896	0	1	1	3.5	0	1	11.788	0.906612	0.883973	0.929831
473	4.72	1.57243	0.436348	coll_uni	white	7	within	1.57702	447.896	0	1	1	3.5	0	1	11.788	0.906423	0.883742	0.929687
474	4.73	1.57243	0.436348	coll_uni	white	7	within	1.57702	447.896	0	1	1	3.5	0	1	11.788	0.906235	0.88351	0.929543
475	4.74	1.57243	0.436348	coll_uni	white	7	within	1.57702	447.896	0	1	1	3.5	0	1	11.788	0.906046	0.883279	0.9294
476	4.75	1.57243	0.436348	coll_uni	white	7	within	1.57702	447.896	0	1	1	3.5	0	1	11.788	0.905857	0.883048	0.929256
477	4.76	1.57243	0.436348	coll_uni	white	7	within	1.57702	447.896	0	1	1	3.5	0	1	11.788	0.905669	0.882817	0.929113
478	4.77	1.57243	0.436348	coll_uni	white	7	within	1.57702	447.896	0	1	1	3.5	0	1	11.788	0.90548	0.882586	0.928969
479	4.78	1.57243	0.436348	coll_uni	white	7	within	1.57702	447.896	0	1	1	3.5	0	1	11.788	0.905292	0.882354	0.928826
480	4.79	1.57243	0.436348	coll_uni	white	7	within	1.57702	447.896	0	1	1	3.5	0	1	11.788	0.905104	0.882123	0.928682
481	4.8	1.57243	0.436348	coll_uni	white	7	within	1.57702	447.896	0	1	1	3.5	0	1	11.788	0.904915	0.881893	0.928539
482	4.81	1.57243	0.436348	coll_uni	white	7	within	1.57702	447.896	0	1	1	3.5	0	1	11.788	0.904727	0.881662	0.928395
483	4.82	1.57243	0.436348	coll_uni	white	7	within	1.57702	447.896	0	1	1	3.5	0	1	11.788	0.904539	0.881431	0.928252
484	4.83	1.57243	0.436348	coll_uni	white	7	within	1.57702	447.896	0	1	1	3.5	0	1	11.788	0.90435	0.8812	0.928109
485	4.84	1.57243	0.436348	coll_uni	white	7	within	1.57702	447.896	0	1	1	3.5	0	1	11.788	0.904162	0.880969	0.927965
486	4.85	1.57243	0.436348	coll_uni	white	7	within	1.57702	447.896	0	1	1	3.5	0	1	11.788	0.903974	0.880739	0.927822
487	4.86	1.57243	0.436348	coll_uni	white	7	within	1.57702	447.896	0	1	1	3.5	0	1	11.788	0.903786	0.880508	0.927679
488	4.87	1.57243	0.436348	coll_uni	white	7	within	1.57702	447.896	0	1	1	3.5	0	1	11.788	0.903598	0.880278	0.927535
489	4.88	1.57243	0.436348	coll_uni	white	7	within	1.57702	447.896	0	1	1	3.5	0	1	11.788	0.90341	0.880047	0.927392
490	4.89	1.57243	0.436348	coll_uni	white	7	within	1.57702	447.896	0	1	1	3.5	0	1	11.788	0.903221	0.879817	0.927249
491	4.9	1.57243	0.436348	coll_uni	white	7	within	1.57702	447.896	0	1	1	3.5	0	1	11.788	0.903034	0.879586	0.927106
492	4.91	1.57243	0.436348	coll_uni	white	7	within	1.57702	447.896	0	1	1	3.5	0	1	11.788	0.902846	0.879356	0.926962
493	4.92	1.57243	0.436348	coll_uni	white	7	within	1.57702	447.896	0	1	1	3.5	0	1	11.788	0.902658	0.879126	0.926819
494	4.93	1.57243	0.436348	coll_uni	white	7	within	1.57702	447.896	0	1	1	3.5	0	1	11.788	0.90247	0.878896	0.926676
495	4.94	1.57243	0.436348	coll_uni	white	7	within	1.57702	447.896	0	1	1	3.5	0	1	11.788	0.902282	0.878666	0.926533
496	4.95	1.57243	0.436348	coll_uni	white	7	within	1.57702	447.896	0	1	1	3.5	0	1	11.788	0.902094	0.878436	0.92639
497	4.96	1.57243	0.436348	coll_uni	white	7	within	1.57702	447.896	0	1	1	3.5	0	1	11.788	0.901906	0.878206	0.926247
498	4.97	1.57243	0.436348	coll_uni	white	7	within	1.57702	447.896	0	1	1	3.5	0	1	11.788	0.901719	0.877976	0.926104
499	4.98	1.57243	0.436348	coll_uni	white	7	within	1.57702	447.896	0	1	1	3.5	0	1	11.788	0.901531	0.877746	0.925961
500	4.99	1.57243	0.436348	coll_uni	white	7	within	1.57702	447.896	0	1	1	3.5	0	1	11.788	0.901343	0.877516	0.925818
501	5	1.57243	0.436348	coll_uni	white	7	within	1.57702	447.896	0	1	1	3.5	0	1	11.788	0.901156	0.877286	0.925675
502	5.01	1.57243	0.436348	coll_uni	white	7	within	1.57702	447.896	0	1	1	3.5	0	1	11.788	0.900968	0.877057	0.925532
503	5.02	1.57243	0.436348	coll_uni	white	7	within	1.57702	447.896	0	1	1	3.5	0	1	11.788	0.900781	0.876827	0.925389
504	5.03	1.57243	0.436348	coll_uni	white	7	within	1.57702	447.896	0	1	1	3.5	0	1	11.788	0.900593	0.876597	0.925246
505	5.04	1.57243	0.436348	coll_uni	white	7	within	1.57702	447.896	0	1	1	3.5	0	1	11.788	0.900406	0.876368	0.925103
506	5.05	1.57243	0.436348	coll_uni	white	7	within	1.57702	447.896	0	1	1	3.5	0	1	11.788	0.900218	0.876138	0.92496
507	5.06	1.57243	0.436348	coll_uni	white	7	within	1.57702	447.896	0	1	1	3.5	0	1	11.788	0.900031	0.875909	0.924817
508	5.07	1.57243	0.436348	coll_uni	white	7	within	1.57702	447.896	0	1	1	3.5	0	1	11.788	0.899844	0.87568	0.924674
509	5.08	1.57243	0.436348	coll_uni	white	7	within	1.57702	447.896	0	1	1	3.5	0	1	11.788	0.899656	0.87545	0.924532
510	5.09	1.57243	0.436348	coll_uni	white	7	within	1.57702	447.896	0	1	1	3.5	0	1	11.788	0.899469	0.875221	0.924389
511	5.1	1.57243	0.436348	coll_uni	white	7	within	1.57702	447.896	0	1	1	3.5	0	1	11.788	0.899282	0.874992	0.924246
512	5.11	1.57243	0.436348	coll_uni	white	7	within	1.57702	447.896	0	1	1	3.5	0	1	11.788	0.899095	0.874763	0.924103
513	5.12	1.57243	0.436348	coll_uni	white	7	within	1.57702	447.896	0	1	1	3.5	0	1	11.788	0.898908	0.874534	0.923961
514	5.13	1.57243	0.436348	coll_uni	white	7	within	1.57702	447.896	0	1	1	3.5	0	1	11.788	0.898721	0.874305	0.923818
515	5.14	1.57243	0.436348	coll_uni	white	7	within	1.57702	447.896	0	1	1	3.5	0	1	11.788	0.898533	0.874076	0.923675
516	5.15	1.57243	0.436348	coll_uni	white	7	within	1.57702	447.896	0	1	1	3.5	0	1	11.788	0.898346	0.873847	0.923532
517	5.16	1.57243	0.436348	coll_uni	white	7	within	1.57702	447.896	0	1	1	3.5	0	1	11.788	0.898159	0.873619	0.92339
518	5.17	1.57243	0.436348	coll_uni	white	7	within	1.57702	447.896	0	1	1	3.5	0	1	11.788	0.897973	0.87339	0.923247
519	5.18	1.57243	0.436348	coll_uni	white	7	within	1.57702	447.896	0	1	1	3.5	0	1	11.788	0.897786	0.873161	0.923105
520	5.19	1.57243	0.436348	coll_uni	white	7	within	1.57702	447.896	0	1	1	3.5	0	1	11.788	0.897599	0.872933	0.922962
521	5.2	1.57243	0.436348	coll_uni	white	7	within	1.57702	447.896	0	1	1	3.5	0	1	11.788	0.897412	0.872704	0.922819
522	5.21	1.57243	0.436348	coll_uni	white	7	within	1.57702	447.896	0	1	1	3.5	0	1	11.788	0.897225	0.872476	0.922677
523	5.22	1.57243	0.436348	coll_uni	white	7	within	1.57702	447.896	0	1	1	3.5	0	1	11.788	0.897038	0.872247	0.922534
524	5.23	1.57243	0.436348	coll_uni	white	7	within	1.57702	447.896	0	1	1	3.5	0	1	11.788	0.896852	0.872019	0.922392
525	5.24	1.57243	0.436348	coll_uni	white	7	within	1.57702	447.896	0	1	1	3.5	0	1	11.788	0.896665	0.87179	0.922249
526	5.25	1.57243	0.436348	coll_uni	white	7	within	1.57702	447.896	0	1	1	3.5	0	1	11.788	0.896478	0.871562	0.922107
527	5.26	1.57243	0.436348	coll_uni	white	7	within	1.57702	447.896	0	1	1	3.5	0	1	11.788	0.896292	0.871334	0.921965
528	5.27	1.57243	0.436348	coll_uni	white	7	within	1.57702	447.896	0	1	1	3.5	0	1	11.788	0.896105	0.871106	0.921822
529	5.28	1.57243	0.436348	coll_uni	white	7	within	1.57702	447.896	0	1	1	3.5	0	1	11.788	0.895919	0.870878	0.92168
530	5.29	1.57243	0.436348	coll_uni	white	7	within	1.57702	447.896	0	1	1	3.5	0	1	11.788	0.895732	0.87065	0.921537
531	5.3	1.57243	0.436348	coll_uni	white	7	within	1.57702	447.896	0	1	1	3.5	0	1	11.788	0.895546	0.870422	0.921395
532	5.31	1.57243	0.436348	coll_uni	white	7	within	1.57702	447.896	0	1	1	3.5	0	1	11.788	0.89536	0.870194	0.921253
533	5.32	1.57243	0.436348	coll_uni	white	7	within	1.57702	447.896	0	1	1	3.5	0	1	11.788	0.895173	0.869966	0.921111
534	5.33	1.57243	0.436348	coll_uni	white	7	within	1.57702	447.896	0	1	1	3.5	0	1	11.788	0.894987	0.869738	0.920968
535	5.34	1.57243	0.436348	coll_uni	white	7	within	1.57702	447.896	0	1	1	3.5	0	1	11.788	0.894801	0.869511	0.920826
536	5.35	1.57243	0.436348	coll_uni	white	7	within	1.57702	447.896	0	1	1	3.5	0	1	11.788	0.894614	0.869283	0.920684
537	5.36	1.57243	0.436348	coll_uni	white	7	within	1.57702	447.896	0	1	1	3.5	0	1	11.788	0.894428	0.869055	0.920542
538	5.37	1.57243	0.436348	coll_uni	white	7	within	1.57702	447.896	0	1	1	3.5	0	1	11.788	0.894242	0.868828	0.920399
539	5.38	1.57243	0.436348	coll_uni	white	7	within	1.57702	447.896	0	1	1	3.5	0	1	11.788	0.894056	0.8686	0.920257
540	5.39	1.57243	0.436348	coll_uni	white	7	within	1.57702	447.896	0	1	1	3.5	0	1	11.788	0.89387	0.868373	0.920115
541	5.4	1.57243	0.436348	coll_uni	white	7	within	1.57702	447.896	0	1	1	3.5	0	1	11.788	0.893684	0.868146	0.919973
542	5.41	1.57243	0.436348	coll_uni	white	7	within	1.57702	447.896	0	1	1	3.5	0	1	11.788	0.893498	0.867918	0.919831
543	5.42	1.57243	0.436348	coll_uni	white	7	within	1.57702	447.896	0	1	1	3.5	0	1	11.788	0.893312	0.867691	0.919689
544	5.43	1.57243	0.436348	coll_uni	white	7	within	1.57702	447.896	0	1	1	3.5	0	1	11.788	0.893126	0.867464	0.919547
545	5.44	1.57243	0.436348	coll_uni	white	7	within	1.57702	447.896	0	1	1	3.5	0	1	11.788	0.89294	0.867237	0.919405
546	5.45	1.57243	0.436348	coll_uni	white	7	within	1.57702	447.896	0	1	1	3.5	0	1	11.788	0.892754	0.86701	0.919263
547	5.46	1.57243	0.436348	coll_uni	white	7	within	1.57702	447.896	0	1	1	3.5	0	1	11.788	0.892568	0.866783	0.919121
548	5.47	1.57243	0.436348	coll_uni	white	7	within	1.57702	447.896	0	1	1	3.5	0	1	11.788	0.892383	0.866556	0.918979
549	5.48	1.57243	0.436348	coll_uni	white	7	within	1.57702	447.896	0	1	1	3.5	0	1	11.788	0.892197	0.866329	0.918837
550	5.49	1.57243	0.436348	coll_uni	white	7	within	1.57702	447.896	0	1	1	3.5	0	1	11.788	0.892011	0.866102	0.918695
551	5.5	1.57243	0.436348	coll_uni	white	7	within	1.57702	447.896	0	1	1	3.5	0	1	11.788	0.891825	0.865875	0.918553
552	5.51	1.57243	0.436348	coll_uni	white	7	within	1.57702	447.896	0	1	1	3.5	0	1	11.788	0.89164	0.865649	0.918411
553	5.52	1.57243	0.436348	coll_uni	white	7	within	1.57702	447.896	0	1	1	3.5	0	1	11.788	0.891454	0.865422	0.918269
554	5.53	1.57243	0.436348	coll_uni	white	7	within	1.57702	447.896	0	1	1	3.5	0	1	11.788	0.891269	0.865196	0.918128
555	5.54	1.57243	0.436348	coll_uni	white	7	within	1.57702	447.896	0	1	1	3.5	0	1	11.788	0.891083	0.864969	0.917986
556	5.55	1.57243	0.436348	coll_uni	white	7	within	1.57702	447.896	0	1	1	3.5	0	1	11.788	0.890898	0.864743	0.917844
557	5.56	1.57243	0.436348	coll_uni	white	7	within	1.57702	447.896	0	1	1	3.5	0	1	11.788	0.890712	0.864516	0.917702
558	5.57	1.57243	0.436348	coll_uni	white	7	within	1.57702	447.896	0	1	1	3.5	0	1	11.788	0.890527	0.86429	0.91756
559	5.58	1.57243	0.436348	coll_uni	white	7	within	1.57702	447.896	0	1	1	3.5	0	1	11.788	0.890342	0.864064	0.917419
560	5.59	1.57243	0.436348	coll_uni	white	7	within	1.57702	447.896	0	1	1	3.5	0	1	11.788	0.890156	0.863837	0.917277
561	5.6	1.57243	0.436348	coll_uni	white	7	within	1.57702	447.896	0	1	1	3.5	0	1	11.788	0.889971	0.863611	0.917135
562	5.61	1.57243	0.436348	coll_uni	white	7	within	1.57702	447.896	0	1	1	3.5	0	1	11.788	0.889786	0.863385	0.916994
563	5.62	1.57243	0.436348	coll_uni	white	7	within	1.57702	447.896	0	1	1	3.5	0	1	11.788	0.889601	0.863159	0.916852
564	5.63	1.57243	0.436348	coll_uni	white	7	within	1.57702	447.896	0	1	1	3.5	0	1	11.788	0.889415	0.862933	0.91671
565	5.64	1.57243	0.436348	coll_uni	white	7	within	1.57702	447.896	0	1	1	3.5	0	1	11.788	0.88923	0.862707	0.916569
566	5.65	1.57243	0.436348	coll_uni	white	7	within	1.57702	447.896	0	1	1	3.5	0	1	11.788	0.889045	0.862481	0.916427
567	5.66	1.57243	0.436348	coll_uni	white	7	within	1.57702	447.896	0	1	1	3.5	0	1	11.788	0.88886	0.862255	0.916286
568	5.67	1.57243	0.436348	coll_uni	white	7	within	1.57702	447.896	0	1	1	3.5	0	1	11.788	0.888675	0.86203	0.916144
569	5.68	1.57243	0.436348	coll_uni	white	7	within	1.57702	447.896	0	1	1	3.5	0	1	11.788	0.88849	0.861804	0.916003
570	5.69	1.57243	0.436348	coll_uni	white	7	within	1.57702	447.896	0	1	1	3.5	0	1	11.788	0.888305	0.861578	0.915861
571	5.7	1.57243	0.436348	coll_uni	white	7	within	1.57702	447.896	0	1	1	3.5	0	1	11.788	0.88812	0.861353	0.91572
572	5.71	1.57243	0.436348	coll_uni	white	7	within	1.57702	447.896	0	1	1	3.5	0	1	11.788	0.887936	0.861127	0.915578
573	5.72	1.57243	0.436348	coll_uni	white	7	within	1.57702	447.896	0	1	1	3.5	0	1	11.788	0.887751	0.860902	0.915437
574	5.73	1.57243	0.436348	coll_uni	white	7	within	1.57702	447.896	0	1	1	3.5	0	1	11.788	0.887566	0.860677	0.915296
575	5.74	1.57243	0.436348	coll_uni	white	7	within	1.57702	447.896	0	1	1	3.5	0	1	11.788	0.887381	0.860451	0.915154
576	5.75	1.57243	0.436348	coll_uni	white	7	within	1.57702	447.896	0	1	1	3.5	0	1	11.788	0.887197	0.860226	0.915013
577	5.76	1.57243	0.436348	coll_uni	white	7	within	1.57702	447.896	0	1	1	3.5	0	1	11.788	0.887012	0.860001	0.914871
578	5.77	1.57243	0.436348	coll_uni	white	7	within	1.57702	447.896	0	1	1	3.5	0	1	11.788	0.886827	0.859776	0.91473
579	5.78	1.57243	0.436348	coll_uni	white	7	within	1.57702	447.896	0	1	1	3.5	0	1	11.788	0.886643	0.85955	0.914589
580	5.79	1.57243	0.436348	coll_uni	white	7	within	1.57702	447.896	0	1	1	3.5	0	1	11.788	0.886458	0.859325	0.914448
581	5.8	1.57243	0.436348	coll_uni	white	7	within	1.57702	447.896	0	1	1	3.5	0	1	11.788	0.886274	0.8591	0.914306
582	5.81	1.57243	0.436348	coll_uni	white	7	within	1.57702	447.896	0	1	1	3.5	0	1	11.788	0.886089	0.858875	0.914165
583	5.82	1.57243	0.436348	coll_uni	white	7	within	1.57702	447.896	0	1	1	3.5	0	1	11.788	0.885905	0.858651	0.914024
584	5.83	1.57243	0.436348	coll_uni	white	7	within	1.57702	447.896	0	1	1	3.5	0	1	11.788	0.88572	0.858426	0.913883
585	5.84	1.57243	0.436348	coll_uni	white	7	within	1.57702	447.896	0	1	1	3.5	0	1	11.788	0.885536	0.858201	0.913742
586	5.85	1.57243	0.436348	coll_uni	white	7	within	1.57702	447.896	0	1	1	3.5	0	1	11.788	0.885352	0.857976	0.913601
587	5.86	1.57243	0.436348	coll_uni	white	7	within	1.57702	447.896	0	1	1	3.5	0	1	11.788	0.885167	0.857752	0.913459
588	5.87	1.57243	0.436348	coll_uni	white	7	within	1.57702	447.896	0	1	1	3.5	0	1	11.788	0.884983	0.857527	0.913318
589	5.88	1.57243	0.436348	coll_uni	white	7	within	1.57702	447.896	0	1	1	3.5	0	1	11.788	0.884799	0.857303	0.913177
590	5.89	1.57243	0.436348	coll_uni	white	7	within	1.57702	447.896	0	1	1	3.5	0	1	11.788	0.884615	0.857078	0.913036
591	5.9	1.57243	0.436348	coll_uni	white	7	within	1.57702	447.896	0	1	1	3.5	0	1	11.788	0.884431	0.856854	0.912895
592	5.91	1.57243	0.436348	coll_uni	white	7	within	1.57702	447.896	0	1	1	3.5	0	1	11.788	0.884247	0.85663	0.912754
593	5.92	1.57243	0.436348	coll_uni	white	7	within	1.57702	447.896	0	1	1	3.5	0	1	11.788	0.884063	0.856405	0.912613
594	5.93	1.57243	0.436348	coll_uni	white	7	within	1.57702	447.896	0	1	1	3.5	0	1	11.788	0.883879	0.856181	0.912472
595	5.94	1.57243	0.436348	coll_uni	white	7	within	1.57702	447.896	0	1	1	3.5	0	1	11.788	0.883695	0.855957	0.912331
596	5.95	1.57243	0.436348	coll_uni	white	7	within	1.57702	447.896	0	1	1	3.5	0	1	11.788	0.883511	0.855733	0.91219
597	5.96	1.57243	0.436348	coll_uni	white	7	within	1.57702	447.896	0	1	1	3.5	0	1	11.788	0.883327	0.855509	0.91205
598	5.97	1.57243	0.436348	coll_uni	white	7	within	1.57702	447.896	0	1	1	3.5	0	1	11.788	0.883143	0.855285	0.911909
599	5.98	1.57243	0.436348	coll_uni	white	7	within	1.57702	447.896	0	1	1	3.5	0	1	11.788	0.882959	0.855061	0.911768
600	5.99	1.57243	0.436348	coll_uni	white	7	within	1.57702	447.896	0	1	1	3.5	0	1	11.788	0.882775	0.854837	0.911627
601	6	1.57243	0.436348	coll_uni	white	7	within	1.57702	447.896	0	1	1	3.5	0	1	11.788	0.882592	0.854613	0.911486
602	6.01	1.57243	0.436348	coll_uni	white	7	within	1.57702	447.896	0	1	1	3.5	0	1	11.788	0.882408	0.854389	0.911345
603	6.02	1.57243	0.436348	coll_uni	white	7	within	1.57702	447.896	0	1	1	3.5	0	1	11.788	0.882224	0.854166	0.911205
604	6.03	1.57243	0.436348	coll_uni	white	7	within	1.57702	447.896	0	1	1	3.5	0	1	11.788	0.882041	0.853942	0.911064
605	6.04	1.57243	0.436348	coll_uni	white	7	within	1.57702	447.896	0	1	1	3.5	0	1	11.788	0.881857	0.853719	0.910923
606	6.05	1.57243	0.436348	coll_uni	white	7	within	1.57702	447.896	0	1	1	3.5	0	1	11.788	0.881674	0.853495	0.910782
607	6.06	1.57243	0.436348	coll_uni	white	7	within	1.57702	447.896	0	1	1	3.5	0	1	11.788	0.88149	0.853272	0.910642
608	6.07	1.57243	0.436348	coll_uni	white	7	within	1.57702	447.896	0	1	1	3.5	0	1	11.788	0.881307	0.853048	0.910501
609	6.08	1.57243	0.436348	coll_uni	white	7	within	1.57702	447.896	0	1	1	3.5	0	1	11.788	0.881123	0.852825	0.910361
610	6.09	1.57243	0.436348	coll_uni	white	7	within	1.57702	447.896	0	1	1	3.5	0	1	11.788	0.88094	0.852602	0.91022
611	6.1	1.57243	0.436348	coll_uni	white	7	within	1.57702	447.896	0	1	1	3.5	0	1	11.788	0.880756	0.852378	0.910079
612	6.11	1.57243	0.436348	coll_uni	white	7	within	1.57702	447.896	0	1	1	3.5	0	1	11.788	0.880573	0.852155	0.909939
613	6.12	1.57243	0.436348	coll_uni	white	7	within	1.57702	447.896	0	1	1	3.5	0	1	11.788	0.88039	0.851932	0.909798
614	6.13	1.57243	0.436348	coll_uni	white	7	within	1.57702	447.896	0	1	1	3.5	0	1	11.788	0.880207	0.851709	0.909658
615	6.14	1.57243	0.436348	coll_uni	white	7	within	1.57702	447.896	0	1	1	3.5	0	1	11.788	0.880023	0.851486	0.909517
616	6.15	1.57243	0.436348	coll_uni	white	7	within	1.57702	447.896	0	1	1	3.5	0	1	11.788	0.87984	0.851263	0.909377
617	6.16	1.57243	0.436348	coll_uni	white	7	within	1.57702	447.896	0	1	1	3.5	0	1	11.788	0.879657	0.85104	0.909236
618	6.17	1.57243	0.436348	coll_uni	white	7	within	1.57702	447.896	0	1	1	3.5	0	1	11.788	0.879474	0.850817	0.909096
619	6.18	1.57243	0.436348	coll_uni	white	7	within	1.57702	447.896	0	1	1	3.5	0	1	11.788	0.879291	0.850595	0.908955
620	6.19	1.57243	0.436348	coll_uni	white	7	within	1.57702	447.896	0	1	1	3.5	0	1	11.788	0.879108	0.850372	0.908815
621	6.2	1.57243	0.436348	coll_uni	white	7	within	1.57702	447.896	0	1	1	3.5	0	1	11.788	0.878925	0.850149	0.908675
622	6.21	1.57243	0.436348	coll_uni	white	7	within	1.57702	447.896	0	1	1	3.5	0	1	11.788	0.878742	0.849927	0.908534
623	6.22	1.57243	0.436348	coll_uni	white	7	within	1.57702	447.896	0	1	1	3.5	0	1	11.788	0.878559	0.849704	0.908394
624	6.23	1.57243	0.436348	coll_uni	white	7	within	1.57702	447.896	0	1	1	3.5	0	1	11.788	0.878376	0.849482	0.908254
625	6.24	1.57243	0.436348	coll_uni	white	7	within	1.57702	447.896	0	1	1	3.5	0	1	11.788	0.878194	0.849259	0.908113
626	6.25	1.57243	0.436348	coll_uni	white	7	within	1.57702	447.896	0	1	1	3.5	0	1	11.788	0.878011	0.849037	0.907973
627	6.26	1.57243	0.436348	coll_uni	white	7	within	1.57702	447.896	0	1	1	3.5	0	1	11.788	0.877828	0.848815	0.907833
628	6.27	1.57243	0.436348	coll_uni	white	7	within	1.57702	447.896	0	1	1	3.5	0	1	11.788	0.877645	0.848593	0.907693
629	6.28	1.57243	0.436348	coll_uni	white	7	within	1.57702	447.896	0	1	1	3.5	0	1	11.788	0.877463	0.84837	0.907552
630	6.29	1.57243	0.436348	coll_uni	white	7	within	1.57702	447.896	0	1	1	3.5	0	1	11.788	0.87728	0.848148	0.907412
631	6.3	1.57243	0.436348	coll_uni	white	7	within	1.57702	447.896	0	1	1	3.5	0	1	11.788	0.877097	0.847926	0.907272
632	6.31	1.57243	0.436348	coll_uni	white	7	within	1.57702	447.896	0	1	1	3.5	0	1	11.788	0.876915	0.847704	0.907132
633	6.32	1.57243	0.436348	coll_uni	white	7	within	1.57702	447.896	0	1	1	3.5	0	1	11.788	0.876732	0.847482	0.906992
634	6.33	1.57243	0.436348	coll_uni	white	7	within	1.57702	447.896	0	1	1	3.5	0	1	11.788	0.87655	0.84726	0.906852
635	6.34	1.57243	0.436348	coll_uni	white	7	within	1.57702	447.896	0	1	1	3.5	0	1	11.788	0.876367	0.847039	0.906712
636	6.35	1.57243	0.436348	coll_uni	white	7	within	1.57702	447.896	0	1	1	3.5	0	1	11.788	0.876185	0.846817	0.906572
637	6.36	1.57243	0.436348	coll_uni	white	7	within	1.57702	447.896	0	1	1	3.5	0	1	11.788	0.876003	0.846595	0.906432
638	6.37	1.57243	0.436348	coll_uni	white	7	within	1.57702	447.896	0	1	1	3.5	0	1	11.788	0.87582	0.846373	0.906292
639	6.38	1.57243	0.436348	coll_uni	white	7	within	1.57702	447.896	0	1	1	3.5	0	1	11.788	0.875638	0.846152	0.906152
640	6.39	1.57243	0.436348	coll_uni	white	7	within	1.57702	447.896	0	1	1	3.5	0	1	11.788	0.875456	0.84593	0.906012
641	6.4	1.57243	0.436348	coll_uni	white	7	within	1.57702	447.896	0	1	1	3.5	0	1	11.788	0.875274	0.845709	0.905872
642	6.41	1.57243	0.436348	coll_uni	white	7	within	1.57702	447.896	0	1	1	3.5	0	1	11.788	0.875091	0.845487	0.905732
643	6.42	1.57243	0.436348	coll_uni	white	7	within	1.57702	447.896	0	1	1	3.5	0	1	11.788	0.874909	0.845266	0.905592
644	6.43	1.57243	0.436348	coll_uni	white	7	within	1.57702	447.896	0	1	1	3.5	0	1	11.788	0.874727	0.845045	0.905452
645	6.44	1.57243	0.436348	coll_uni	white	7	within	1.57702	447.896	0	1	1	3.5	0	1	11.788	0.874545	0.844824	0.905312
646	6.45	1.57243	0.436348	coll_uni	white	7	within	1.57702	447.896	0	1	1	3.5	0	1	11.788	0.874363	0.844602	0.905172
647	6.46	1.57243	0.436348	coll_uni	white	7	within	1.57702	447.896	0	1	1	3.5	0	1	11.788	0.874181	0.844381	0.905033
648	6.47	1.57243	0.436348	coll_uni	white	7	within	1.57702	447.896	0	1	1	3.5	0	1	11.788	0.873999	0.84416	0.904893
649	6.48	1.57243	0.436348	coll_uni	white	7	within	1.57702	447.896	0	1	1	3.5	0	1	11.788	0.873817	0.843939	0.904753
650	6.49	1.57243	0.436348	coll_uni	white	7	within	1.57702	447.896	0	1	1	3.5	0	1	11.788	0.873635	0.843718	0.904613
651	6.5	1.57243	0.436348	coll_uni	white	7	within	1.57702	447.896	0	1	1	3.5	0	1	11.788	0.873454	0.843497	0.904474
652	6.51	1.57243	0.436348	coll_uni	white	7	within	1.57702	447.896	0	1	1	3.5	0	1	11.788	0.873272	0.843276	0.904334
653	6.52	1.57243	0.436348	coll_uni	white	7	within	1.57702	447.896	0	1	1	3.5	0	1	11.788	0.87309	0.843056	0.904194
654	6.53	1.57243	0.436348	coll_uni	white	7	within	1.57702	447.896	0	1	1	3.5	0	1	11.788	0.872908	0.842835	0.904055
655	6.54	1.57243	0.436348	coll_uni	white	7	within	1.57702	447.896	0	1	1	3.5	0	1	11.788	0.872727	0.842614	0.903915
656	6.55	1.57243	0.436348	coll_uni	white	7	within	1.57702	447.896	0	1	1	3.5	0	1	11.788	0.872545	0.842394	0.903775
657	6.56	1.57243	0.436348	coll_uni	white	7	within	1.57702	447.896	0	1	1	3.5	0	1	11.788	0.872363	0.842173	0.903636
658	6.57	1.57243	0.436348	coll_uni	white	7	within	1.57702	447.896	0	1	1	3.5	0	1	11.788	0.872182	0.841953	0.903496
659	6.58	1.57243	0.436348	coll_uni	white	7	within	1.57702	447.896	0	1	1	3.5	0	1	11.788	0.872	0.841732	0.903357
660	6.59	1.57243	0.436348	coll_uni	white	7	within	1.57702	447.896	0	1	1	3.5	0	1	11.788	0.871819	0.841512	0.903217
661	6.6	1.57243	0.436348	coll_uni	white	7	within	1.57702	447.896	0	1	1	3.5	0	1	11.788	0.871637	0.841292	0.903078
662	6.61	1.57243	0.436348	coll_uni	white	7	within	1.57702	447.896	0	1	1	3.5	0	1	11.788	0.871456	0.841071	0.902938
663	6.62	1.57243	0.436348	coll_uni	white	7	within	1.57702	447.896	0	1	1	3.5	0	1	11.788	0.871275	0.840851	0.902799
664	6.63	1.57243	0.436348	coll_uni	white	7	within	1.57702	447.896	0	1	1	3.5	0	1	11.788	0.871093	0.840631	0.902659
665	6.64	1.57243	0.436348	coll_uni	white	7	within	1.57702	447.896	0	1	1	3.5	0	1	11.788	0.870912	0.840411	0.90252
666	6.65	1.57243	0.436348	coll_uni	white	7	within	1.57702	447.896	0	1	1	3.5	0	1	11.788	0.870731	0.840191	0.90238
667	6.66	1.57243	0.436348	coll_uni	white	7	within	1.57702	447.896	0	1	1	3.5	0	1	11.788	0.870549	0.839971	0.902241
668	6.67	1.57243	0.436348	coll_uni	white	7	within	1.57702	447.896	0	1	1	3.5	0	1	11.788	0.870368	0.839751	0.902102
669	6.68	1.57243	0.436348	coll_uni	white	7	within	1.57702	447.896	0	1	1	3.5	0	1	11.788	0.870187	0.839531	0.901962
670	6.69	1.57243	0.436348	coll_uni	white	7	within	1.57702	447.896	0	1	1	3.5	0	1	11.788	0.870006	0.839311	0.901823
671	6.7	1.57243	0.436348	coll_uni	white	7	within	1.57702	447.896	0	1	1	3.5	0	1	11.788	0.869825	0.839092	0.901684
672	6.71	1.57243	0.436348	coll_uni	white	7	within	1.57702	447.896	0	1	1	3.5	0	1	11.788	0.869644	0.838872	0.901545
673	6.72	1.57243	0.436348	coll_uni	white	7	within	1.57702	447.896	0	1	1	3.5	0	1	11.788	0.869463	0.838652	0.901405
674	6.73	1.57243	0.436348	coll_uni	white	7	within	1.57702	447.896	0	1	1	3.5	0	1	11.788	0.869282	0.838433	0.901266
675	6.74	1.57243	0.436348	coll_uni	white	7	within	1.57702	447.896	0	1	1	3.5	0	1	11.788	0.869101	0.838213	0.901127
676	6.75	1.57243	0.436348	coll_uni	white	7	within	1.57702	447.896	0	1	1	3.5	0	1	11.788	0.86892	0.837994	0.900988
677	6.76	1.57243	0.436348	coll_uni	white	7	within	1.57702	447.896	0	1	1	3.5	0	1	11.788	0.868739	0.837774	0.900849
678	6.77	1.57243	0.436348	coll_uni	white	7	within	1.57702	447.896	0	1	1	3.5	0	1	11.788	0.868558	0.837555	0.900709
679	6.78	1.57243	0.436348	coll_uni	white	7	within	1.57702	447.896	0	1	1	3.5	0	1	11.788	0.868378	0.837336	0.90057
680	6.79	1.57243	0.436348	coll_uni	white	7	within	1.57702	447.896	0	1	1	3.5	0	1	11.788	0.868197	0.837117	0.900431
681	6.8	1.57243	0.436348	coll_uni	white	7	within	1.57702	447.896	0	1	1	3.5	0	1	11.788	0.868016	0.836897	0.900292
682	6.81	1.57243	0.436348	coll_uni	white	7	within	1.57702	447.896	0	1	1	3.5	0	1	11.788	0.867836	0.836678	0.900153
683	6.82	1.57243	0.436348	coll_uni	white	7	within	1.57702	447.896	0	1	1	3.5	0	1	11.788	0.867655	0.836459	0.900014
684	6.83	1.57243	0.436348	coll_uni	white	7	within	1.57702	447.896	0	1	1	3.5	0	1	11.788	0.867474	0.83624	0.899875
685	6.84	1.57243	0.436348	coll_uni	white	7	within	1.57702	447.896	0	1	1	3.5	0	1	11.788	0.867294	0.836021	0.899736
686	6.85	1.57243	0.436348	coll_uni	white	7	within	1.57702	447.896	0	1	1	3.5	0	1	11.788	0.867113	0.835802	0.899597
687	6.86	1.57243	0.436348	coll_uni	white	7	within	1.57702	447.896	0	1	1	3.5	0	1	11.788	0.866933	0.835584	0.899458
688	6.87	1.57243	0.436348	coll_uni	white	7	within	1.57702	447.896	0	1	1	3.5	0	1	11.788	0.866752	0.835365	0.899319
689	6.88	1.57243	0.436348	coll_uni	white	7	within	1.57702	447.896	0	1	1	3.5	0	1	11.788	0.866572	0.835146	0.89918
690	6.89	1.57243	0.436348	coll_uni	white	7	within	1.57702	447.896	0	1	1	3.5	0	1	11.788	0.866392	0.834927	0.899041
691	6.9	1.57243	0.436348	coll_uni	white	7	within	1.57702	447.896	0	1	1	3.5	0	1	11.788	0.866211	0.834709	0.898903
692	6.91	1.57243	0.436348	coll_uni	white	7	within	1.57702	447.896	0	1	1	3.5	0	1	11.788	0.866031	0.83449	0.898764
693	6.92	1.57243	0.436348	coll_uni	white	7	within	1.57702	447.896	0	1	1	3.5	0	1	11.788	0.865851	0.834272	0.898625
694	6.93	1.57243	0.436348	coll_uni	white	7	within	1.57702	447.896	0	1	1	3.5	0	1	11.788	0.86567	0.834053	0.898486
695	6.94	1.57243	0.436348	coll_uni	white	7	within	1.57702	447.896	0	1	1	3.5	0	1	11.788	0.86549	0.833835	0.898347
696	6.95	1.57243	0.436348	coll_uni	white	7	within	1.57702	447.896	0	1	1	3.5	0	1	11.788	0.86531	0.833617	0.898209
697	6.96	1.57243	0.436348	coll_uni	white	7	within	1.57702	447.896	0	1	1	3.5	0	1	11.788	0.86513	0.833399	0.89807
698	6.97	1.57243	0.436348	coll_uni	white	7	within	1.57702	447.896	0	1	1	3.5	0	1	11.788	0.86495	0.83318	0.897931
699	6.98	1.57243	0.436348	coll_uni	white	7	within	1.57702	447.896	0	1	1	3.5	0	1	11.788	0.86477	0.832962	0.897792
700	6.99	1.57243	0.436348	coll_uni	white	7	within	1.57702	447.896	0	1	1	3.5	0	1	11.788	0.86459	0.832744	0.897654
701	7	1.57243	0.436348	coll_uni	white	7	within	1.57702	447.896	0	1	1	3.5	0	1	11.788	0.86441	0.832526	0.897515
702	7.01	1.57243	0.436348	coll_uni	white	7	within	1.57702	447.896	0	1	1	3.5	0	1	11.788	0.86423	0.832308	0.897376
703	7.02	1.57243	0.436348	coll_uni	white	7	within	1.57702	447.896	0	1	1	3.5	0	1	11.788	0.86405	0.83209	0.897238
704	7.03	1.57243	0.436348	coll_uni	white	7	within	1.57702	447.896	0	1	1	3.5	0	1	11.788	0.86387	0.831872	0.897099
705	7.04	1.57243	0.436348	coll_uni	white	7	within	1.57702	447.896	0	1	1	3.5	0	1	11.788	0.863691	0.831655	0.896961
706	7.05	1.57243	0.436348	coll_uni	white	7	within	1.57702	447.896	0	1	1	3.5	0	1	11.788	0.863511	0.831437	0.896822
707	7.06	1.57243	0.436348	coll_uni	white	7	within	1.57702	447.896	0	1	1	3.5	0	1	11.788	0.863331	0.831219	0.896684
708	7.07	1.57243	0.436348	coll_uni	white	7	within	1.57702	447.896	0	1	1	3.5	0	1	11.788	0.863151	0.831002	0.896545
709	7.08	1.57243	0.436348	coll_uni	white	7	within	1.57702	447.896	0	1	1	3.5	0	1	11.788	0.862972	0.830784	0.896407
710	7.09	1.57243	0.436348	coll_uni	white	7	within	1.57702	447.896	0	1	1	3.5	0	1	11.788	0.862792	0.830566	0.896268
711	7.1	1.57243	0.436348	coll_uni	white	7	within	1.57702	447.896	0	1	1	3.5	0	1	11.788	0.862613	0.830349	0.89613
712	7.11	1.57243	0.436348	coll_uni	white	7	within	1.57702	447.896	0	1	1	3.5	0	1	11.788	0.862433	0.830132	0.895991
713	7.12	1.57243	0.436348	coll_uni	white	7	within	1.57702	447.896	0	1	1	3.5	0	1	11.788	0.862254	0.829914	0.895853
714	7.13	1.57243	0.436348	coll_uni	white	7	within	1.57702	447.896	0	1	1	3.5	0	1	11.788	0.862074	0.829697	0.895715
715	7.14	1.57243	0.436348	coll_uni	white	7	within	1.57702	447.896	0	1	1	3.5	0	1	11.788	0.861895	0.82948	0.895576
716	7.15	1.57243	0.436348	coll_uni	white	7	within	1.57702	447.896	0	1	1	3.5	0	1	11.788	0.861715	0.829263	0.895438
717	7.16	1.57243	0.436348	coll_uni	white	7	within	1.57702	447.896	0	1	1	3.5	0	1	11.788	0.861536	0.829046	0.8953
718	7.17	1.57243	0.436348	coll_uni	white	7	within	1.57702	447.896	0	1	1	3.5	0	1	11.788	0.861357	0.828828	0.895161
719	7.18	1.57243	0.436348	coll_uni	white	7	within	1.57702	447.896	0	1	1	3.5	0	1	11.788	0.861177	0.828611	0.895023
720	7.19	1.57243	0.436348	coll_uni	white	7	within	1.57702	447.896	0	1	1	3.5	0	1	11.788	0.860998	0.828395	0.894885
721	7.2	1.57243	0.436348	coll_uni	white	7	within	1.57702	447.896	0	1	1	3.5	0	1	11.788	0.860819	0.828178	0.894747
722	7.21	1.57243	0.436348	coll_uni	white	7	within	1.57702	447.896	0	1	1	3.5	0	1	11.788	0.86064	0.827961	0.894609
723	7.22	1.57243	0.436348	coll_uni	white	7	within	1.57702	447.896	0	1	1	3.5	0	1	11.788	0.860461	0.827744	0.89447
724	7.23	1.57243	0.436348	coll_uni	white	7	within	1.57702	447.896	0	1	1	3.5	0	1	11.788	0.860282	0.827527	0.894332
725	7.24	1.57243	0.436348	coll_uni	white	7	within	1.57702	447.896	0	1	1	3.5	0	1	11.788	0.860102	0.827311	0.894194
726	7.25	1.57243	0.436348	coll_uni	white	7	within	1.57702	447.896	0	1	1	3.5	0	1	11.788	0.859923	0.827094	0.894056
727	7.26	1.57243	0.436348	coll_uni	white	7	within	1.57702	447.896	0	1	1	3.5	0	1	11.788	0.859744	0.826878	0.893918
728	7.27	1.57243	0.436348	coll_uni	white	7	within	1.57702	447.896	0	1	1	3.5	0	1	11.788	0.859566	0.826661	0.89378
729	7.28	1.57243	0.436348	coll_uni	white	7	within	1.57702	447.896	0	1	1	3.5	0	1	11.788	0.859387	0.826445	0.893642
730	7.29	1.57243	0.436348	coll_uni	white	7	within	1.57702	447.896	0	1	1	3.5	0	1	11.788	0.859208	0.826228	0.893504
731	7.3	1.57243	0.436348	coll_uni	white	7	within	1.57702	447.896	0	1	1	3.5	0	1	11.788	0.859029	0.826012	0.893366
732	7.31	1.57243	0.436348	coll_uni	white	7	within	1.57702	447.896	0	1	1	3.5	0	1	11.788	0.85885	0.825796	0.893228
733	7.32	1.57243	0.436348	coll_uni	white	7	within	1.57702	447.896	0	1	1	3.5	0	1	11.788	0.858671	0.825579	0.89309
734	7.33	1.57243	0.436348	coll_uni	white	7	within	1.57702	447.896	0	1	1	3.5	0	1	11.788	0.858493	0.825363	0.892952
735	7.34	1.57243	0.436348	coll_uni	white	7	within	1.57702	447.896	0	1	1	3.5	0	1	11.788	0.858314	0.825147	0.892814
736	7.35	1.57243	0.436348	coll_uni	white	7	within	1.57702	447.896	0	1	1	3.5	0	1	11.788	0.858135	0.824931	0.892676
737	7.36	1.57243	0.436348	coll_uni	white	7	within	1.57702	447.896	0	1	1	3.5	0	1	11.788	0.857957	0.824715	0.892538
738	7.37	1.57243	0.436348	coll_uni	white	7	within	1.57702	447.896	0	1	1	3.5	0	1	11.788	0.857778	0.824499	0.8924
739	7.38	1.57243	0.436348	coll_uni	white	7	within	1.57702	447.896	0	1	1	3.5	0	1	11.788	0.8576	0.824283	0.892262
740	7.39	1.57243	0.436348	coll_uni	white	7	within	1.57702	447.896	0	1	1	3.5	0	1	11.788	0.857421	0.824068	0.892125
741	7.4	1.57243	0.436348	coll_uni	white	7	within	1.57702	447.896	0	1	1	3.5	0	1	11.788	0.857243	0.823852	0.891987
742	7.41	1.57243	0.436348	coll_uni	white	7	within	1.57702	447.896	0	1	1	3.5	0	1	11.788	0.857064	0.823636	0.891849
743	7.42	1.57243	0.436348	coll_uni	white	7	within	1.57702	447.896	0	1	1	3.5	0	1	11.788	0.856886	0.823421	0.891711
744	7.43	1.57243	0.436348	coll_uni	white	7	within	1.57702	447.896	0	1	1	3.5	0	1	11.788	0.856708	0.823205	0.891574
745	7.44	1.57243	0.436348	coll_uni	white	7	within	1.57702	447.896	0	1	1	3.5	0	1	11.788	0.856529	0.822989	0.891436
746	7.45	1.57243	0.436348	coll_uni	white	7	within	1.57702	447.896	0	1	1	3.5	0	1	11.788	0.856351	0.822774	0.891298
747	7.46	1.57243	0.436348	coll_uni	white	7	within	1.57702	447.896	0	1	1	3.5	0	1	11.788	0.856173	0.822559	0.891161
748	7.47	1.57243	0.436348	coll_uni	white	7	within	1.57702	447.896	0	1	1	3.5	0	1	11.788	0.855995	0.822343	0.891023
749	7.48	1.57243	0.436348	coll_uni	white	7	within	1.57702	447.896	0	1	1	3.5	0	1	11.788	0.855816	0.822128	0.890885
750	7.49	1.57243	0.436348	coll_uni	white	7	within	1.57702	447.896	0	1	1	3.5	0	1	11.788	0.855638	0.821913	0.890748
751	7.5	1.57243	0.436348	coll_uni	white	7	within	1.57702	447.896	0	1	1	3.5	0	1	11.788	0.85546	0.821698	0.89061
752	7.51	1.57243	0.436348	coll_uni	white	7	within	1.57702	447.896	0	1	1	3.5	0	1	11.788	0.855282	0.821482	0.890473
753	7.52	1.57243	0.436348	coll_uni	white	7	within	1.57702	447.896	0	1	1	3.5	0	1	11.788	0.855104	0.821267	0.890335
754	7.53	1.57243	0.436348	coll_uni	white	7	within	1.57702	447.896	0	1	1	3.5	0	1	11.788	0.854926	0.821052	0.890197
755	7.54	1.57243	0.436348	coll_uni	white	7	within	1.57702	447.896	0	1	1	3.5	0	1	11.788	0.854748	0.820837	0.89006
756	7.55	1.57243	0.436348	coll_uni	white	7	within	1.57702	447.896	0	1	1	3.5	0	1	11.788	0.85457	0.820622	0.889923
757	7.56	1.57243	0.436348	coll_uni	white	7	within	1.57702	447.896	0	1	1	3.5	0	1	11.788	0.854392	0.820408	0.889785
758	7.57	1.57243	0.436348	coll_uni	white	7	within	1.57702	447.896	0	1	1	3.5	0	1	11.788	0.854215	0.820193	0.889648
759	7.58	1.57243	0.436348	coll_uni	white	7	within	1.57702	447.896	0	1	1	3.5	0	1	11.788	0.854037	0.819978	0.88951
760	7.59	1.57243	0.436348	coll_uni	white	7	within	1.57702	447.896	0	1	1	3.5	0	1	11.788	0.853859	0.819763	0.889373
761	7.6	1.57243	0.436348	coll_uni	white	7	within	1.57702	447.896	0	1	1	3.5	0	1	11.788	0.853681	0.819549	0.889235
762	7.61	1.57243	0.436348	coll_uni	white	7	within	1.57702	447.896	0	1	1	3.5	0	1	11.788	0.853504	0.819334	0.889098
763	7.62	1.57243	0.436348	coll_uni	white	7	within	1.57702	447.896	0	1	1	3.5	0	1	11.788	0.853326	0.81912	0.888961
764	7.63	1.57243	0.436348	coll_uni	white	7	within	1.57702	447.896	0	1	1	3.5	0	1	11.788	0.853148	0.818905	0.888823
765	7.64	1.57243	0.436348	coll_uni	white	7	within	1.57702	447.896	0	1	1	3.5	0	1	11.788	0.852971	0.818691	0.888686
766	7.65	1.57243	0.436348	coll_uni	white	7	within	1.57702	447.896	0	1	1	3.5	0	1	11.788	0.852793	0.818477	0.888549
767	7.66	1.57243	0.436348	coll_uni	white	7	within	1.57702	447.896	0	1	1	3.5	0	1	11.788	0.852616	0.818262	0.888412
768	7.67	1.57243	0.436348	coll_uni	white	7	within	1.57702	447.896	0	1	1	3.5	0	1	11.788	0.852438	0.818048	0.888274
769	7.68	1.57243	0.436348	coll_uni	white	7	within	1.57702	447.896	0	1	1	3.5	0	1	11.788	0.852261	0.817834	0.888137
770	7.69	1.57243	0.436348	coll_uni	white	7	within	1.57702	447.896	0	1	1	3.5	0	1	11.788	0.852084	0.81762	0.888
771	7.7	1.57243	0.436348	coll_uni	white	7	within	1.57702	447.896	0	1	1	3.5	0	1	11.788	0.851906	0.817406	0.887863
772	7.71	1.57243	0.436348	coll_uni	white	7	within	1.57702	447.896	0	1	1	3.5	0	1	11.788	0.851729	0.817192	0.887726
773	7.72	1.57243	0.436348	coll_uni	white	7	within	1.57702	447.896	0	1	1	3.5	0	1	11.788	0.851552	0.816978	0.887589
774	7.73	1.57243	0.436348	coll_uni	white	7	within	1.57702	447.896	0	1	1	3.5	0	1	11.788	0.851374	0.816764	0.887452
775	7.74	1.57243	0.436348	coll_uni	white	7	within	1.57702	447.896	0	1	1	3.5	0	1	11.788	0.851197	0.81655	0.887315
776	7.75	1.57243	0.436348	coll_uni	white	7	within	1.57702	447.896	0	1	1	3.5	0	1	11.788	0.85102	0.816336	0.887178
777	7.76	1.57243	0.436348	coll_uni	white	7	within	1.57702	447.896	0	1	1	3.5	0	1	11.788	0.850843	0.816122	0.88704
778	7.77	1.57243	0.436348	coll_uni	white	7	within	1.57702	447.896	0	1	1	3.5	0	1	11.788	0.850666	0.815909	0.886903
779	7.78	1.57243	0.436348	coll_uni	white	7	within	1.57702	447.896	0	1	1	3.5	0	1	11.788	0.850489	0.815695	0.886767
780	7.79	1.57243	0.436348	coll_uni	white	7	within	1.57702	447.896	0	1	1	3.5	0	1	11.788	0.850312	0.815482	0.88663
781	7.8	1.57243	0.436348	coll_uni	white	7	within	1.57702	447.896	0	1	1	3.5	0	1	11.788	0.850135	0.815268	0.886493
782	7.81	1.57243	0.436348	coll_uni	white	7	within	1.57702	447.896	0	1	1	3.5	0	1	11.788	0.849958	0.815055	0.886356
783	7.82	1.57243	0.436348	coll_uni	white	7	within	1.57702	447.896	0	1	1	3.5	0	1	11.788	0.849781	0.814841	0.886219
784	7.83	1.57243	0.436348	coll_uni	white	7	within	1.57702	447.896	0	1	1	3.5	0	1	11.788	0.849604	0.814628	0.886082
785	7.84	1.57243	0.436348	coll_uni	white	7	within	1.57702	447.896	0	1	1	3.5	0	1	11.788	0.849427	0.814415	0.885945
786	7.85	1.57243	0.436348	coll_uni	white	7	within	1.57702	447.896	0	1	1	3.5	0	1	11.788	0.84925	0.814201	0.885808
787	7.86	1.57243	0.436348	coll_uni	white	7	within	1.57702	447.896	0	1	1	3.5	0	1	11.788	0.849074	0.813988	0.885671
788	7.87	1.57243	0.436348	coll_uni	white	7	within	1.57702	447.896	0	1	1	3.5	0	1	11.788	0.848897	0.813775	0.885535
789	7.88	1.57243	0.436348	coll_uni	white	7	within	1.57702	447.896	0	1	1	3.5	0	1	11.788	0.84872	0.813562	0.885398
790	7.89	1.57243	0.436348	coll_uni	white	7	within	1.57702	447.896	0	1	1	3.5	0	1	11.788	0.848544	0.813349	0.885261
791	7.9	1.57243	0.436348	coll_uni	white	7	within	1.57702	447.896	0	1	1	3.5	0	1	11.788	0.848367	0.813136	0.885124
792	7.91	1.57243	0.436348	coll_uni	white	7	within	1.57702	447.896	0	1	1	3.5	0	1	11.788	0.84819	0.812923	0.884988
793	7.92	1.57243	0.436348	coll_uni	white	7	within	1.57702	447.896	0	1	1	3.5	0	1	11.788	0.848014	0.81271	0.884851
794	7.93	1.57243	0.436348	coll_uni	white	7	within	1.57702	447.896	0	1	1	3.5	0	1	11.788	0.847837	0.812498	0.884714
795	7.94	1.57243	0.436348	coll_uni	white	7	within	1.57702	447.896	0	1	1	3.5	0	1	11.788	0.847661	0.812285	0.884578
796	7.95	1.57243	0.436348	coll_uni	white	7	within	1.57702	447.896	0	1	1	3.5	0	1	11.788	0.847485	0.812072	0.884441
797	7.96	1.57243	0.436348	coll_uni	white	7	within	1.57702	447.896	0	1	1	3.5	0	1	11.788	0.847308	0.81186	0.884304
798	7.97	1.57243	0.436348	coll_uni	white	7	within	1.57702	447.896	0	1	1	3.5	0	1	11.788	0.847132	0.811647	0.884168
799	7.98	1.57243	0.436348	coll_uni	white	7	within	1.57702	447.896	0	1	1	3.5	0	1	11.788	0.846955	0.811435	0.884031
800	7.99	1.57243	0.436348	coll_uni	white	7	within	1.57702	447.896	0	1	1	3.5	0	1	11.788	0.846779	0.811222	0.883895
801	8	1.57243	0.436348	coll_uni	white	7	within	1.57702	447.896	0	1	1	3.5	0	1	11.788	0.846603	0.81101	0.883758
802	8.01	1.57243	0.436348	coll_uni	white	7	within	1.57702	447.896	0	1	1	3.5	0	1	11.788	0.846427	0.810797	0.883622
803	8.02	1.57243	0.436348	coll_uni	white	7	within	1.57702	447.896	0	1	1	3.5	0	1	11.788	0.846251	0.810585	0.883485
804	8.03	1.57243	0.436348	coll_uni	white	7	within	1.57702	447.896	0	1	1	3.5	0	1	11.788	0.846074	0.810373	0.883349
805	8.04	1.57243	0.436348	coll_uni	white	7	within	1.57702	447.896	0	1	1	3.5	0	1	11.788	0.845898	0.810161	0.883212
806	8.05	1.57243	0.436348	coll_uni	white	7	within	1.57702	447.896	0	1	1	3.5	0	1	11.788	0.845722	0.809949	0.883076
807	8.06	1.57243	0.436348	coll_uni	white	7	within	1.57702	447.896	0	1	1	3.5	0	1	11.788	0.845546	0.809737	0.88294
808	8.07	1.57243	0.436348	coll_uni	white	7	within	1.57702	447.896	0	1	1	3.5	0	1	11.788	0.84537	0.809525	0.882803
809	8.08	1.57243	0.436348	coll_uni	white	7	within	1.57702	447.896	0	1	1	3.5	0	1	11.788	0.845194	0.809313	0.882667
810	8.09	1.57243	0.436348	coll_uni	white	7	within	1.57702	447.896	0	1	1	3.5	0	1	11.788	0.845018	0.809101	0.88253
811	8.1	1.57243	0.436348	coll_uni	white	7	within	1.57702	447.896	0	1	1	3.5	0	1	11.788	0.844843	0.808889	0.882394
812	8.11	1.57243	0.436348	coll_uni	white	7	within	1.57702	447.896	0	1	1	3.5	0	1	11.788	0.844667	0.808677	0.882258
813	8.12	1.57243	0.436348	coll_uni	white	7	within	1.57702	447.896	0	1	1	3.5	0	1	11.788	0.844491	0.808466	0.882122
814	8.13	1.57243	0.436348	coll_uni	white	7	within	1.57702	447.896	0	1	1	3.5	0	1	11.788	0.844315	0.808254	0.881985
815	8.14	1.57243	0.436348	coll_uni	white	7	within	1.57702	447.896	0	1	1	3.5	0	1	11.788	0.844139	0.808042	0.881849
816	8.15	1.57243	0.436348	coll_uni	white	7	within	1.57702	447.896	0	1	1	3.5	0	1	11.788	0.843964	0.807831	0.881713
817	8.16	1.57243	0.436348	coll_uni	white	7	within	1.57702	447.896	0	1	1	3.5	0	1	11.788	0.843788	0.807619	0.881577
818	8.17	1.57243	0.436348	coll_uni	white	7	within	1.57702	447.896	0	1	1	3.5	0	1	11.788	0.843612	0.807408	0.881441
819	8.18	1.57243	0.436348	coll_uni	white	7	within	1.57702	447.896	0	1	1	3.5	0	1	11.788	0.843437	0.807196	0.881304
820	8.19	1.57243	0.436348	coll_uni	white	7	within	1.57702	447.896	0	1	1	3.5	0	1	11.788	0.843261	0.806985	0.881168
821	8.2	1.57243	0.436348	coll_uni	white	7	within	1.57702	447.896	0	1	1	3.5	0	1	11.788	0.843086	0.806774	0.881032
822	8.21	1.57243	0.436348	coll_uni	white	7	within	1.57702	447.896	0	1	1	3.5	0	1	11.788	0.84291	0.806563	0.880896
823	8.22	1.57243	0.436348	coll_uni	white	7	within	1.57702	447.896	0	1	1	3.5	0	1	11.788	0.842735	0.806351	0.88076
824	8.23	1.57243	0.436348	coll_uni	white	7	within	1.57702	447.896	0	1	1	3.5	0	1	11.788	0.842559	0.80614	0.880624
825	8.24	1.57243	0.436348	coll_uni	white	7	within	1.57702	447.896	0	1	1	3.5	0	1	11.788	0.842384	0.805929	0.880488
826	8.25	1.57243	0.436348	coll_uni	white	7	within	1.57702	447.896	0	1	1	3.5	0	1	11.788	0.842209	0.805718	0.880352
827	8.26	1.57243	0.436348	coll_uni	white	7	within	1.57702	447.896	0	1	1	3.5	0	1	11.788	0.842034	0.805507	0.880216
828	8.27	1.57243	0.436348	coll_uni	white	7	within	1.57702	447.896	0	1	1	3.5	0	1	11.788	0.841858	0.805296	0.88008
829	8.28	1.57243	0.436348	coll_uni	white	7	within	1.57702	447.896	0	1	1	3.5	0	1	11.788	0.841683	0.805086	0.879944
830	8.29	1.57243	0.436348	coll_uni	white	7	within	1.57702	447.896	0	1	1	3.5	0	1	11.788	0.841508	0.804875	0.879808
831	8.3	1.57243	0.436348	coll_uni	white	7	within	1.57702	447.896	0	1	1	3.5	0	1	11.788	0.841333	0.804664	0.879672
832	8.31	1.57243	0.436348	coll_uni	white	7	within	1.57702	447.896	0	1	1	3.5	0	1	11.788	0.841158	0.804453	0.879537
833	8.32	1.57243	0.436348	coll_uni	white	7	within	1.57702	447.896	0	1	1	3.5	0	1	11.788	0.840983	0.804243	0.879401
834	8.33	1.57243	0.436348	coll_uni	white	7	within	1.57702	447.896	0	1	1	3.5	0	1	11.788	0.840807	0.804032	0.879265
835	8.34	1.57243	0.436348	coll_uni	white	7	within	1.57702	447.896	0	1	1	3.5	0	1	11.788	0.840632	0.803822	0.879129
836	8.35	1.57243	0.436348	coll_uni	white	7	within	1.57702	447.896	0	1	1	3.5	0	1	11.788	0.840458	0.803611	0.878993
837	8.36	1.57243	0.436348	coll_uni	white	7	within	1.57702	447.896	0	1	1	3.5	0	1	11.788	0.840283	0.803401	0.878857
838	8.37	1.57243	0.436348	coll_uni	white	7	within	1.57702	447.896	0	1	1	3.5	0	1	11.788	0.840108	0.803191	0.878722
839	8.38	1.57243	0.436348	coll_uni	white	7	within	1.57702	447.896	0	1	1	3.5	0	1	11.788	0.839933	0.80298	0.878586
840	8.39	1.57243	0.436348	coll_uni	white	7	within	1.57702	447.896	0	1	1	3.5	0	1	11.788	0.839758	0.80277	0.87845
841	8.4	1.57243	0.436348	coll_uni	white	7	within	1.57702	447.896	0	1	1	3.5	0	1	11.788	0.839583	0.80256	0.878315
842	8.41	1.57243	0.436348	coll_uni	white	7	within	1.57702	447.896	0	1	1	3.5	0	1	11.788	0.839409	0.80235	0.878179
843	8.42	1.57243	0.436348	coll_uni	white	7	within	1.57702	447.896	0	1	1	3.5	0	1	11.788	0.839234	0.80214	0.878043
844	8.43	1.57243	0.436348	coll_uni	white	7	within	1.57702	447.896	0	1	1	3.5	0	1	11.788	0.839059	0.80193	0.877908
845	8.44	1.57243	0.436348	coll_uni	white	7	within	1.57702	447.896	0	1	1	3.5	0	1	11.788	0.838884	0.80172	0.877772
846	8.45	1.57243	0.436348	coll_uni	white	7	within	1.57702	447.896	0	1	1	3.5	0	1	11.788	0.83871	0.80151	0.877637
847	8.46	1.57243	0.436348	coll_uni	white	7	within	1.57702	447.896	0	1	1	3.5	0	1	11.788	0.838535	0.8013	0.877501
848	8.47	1.57243	0.436348	coll_uni	white	7	within	1.57702	447.896	0	1	1	3.5	0	1	11.788	0.838361	0.80109	0.877365
849	8.48	1.57243	0.436348	coll_uni	white	7	within	1.57702	447.896	0	1	1	3.5	0	1	11.788	0.838186	0.80088	0.87723
850	8.49	1.57243	0.436348	coll_uni	white	7	within	1.57702	447.896	0	1	1	3.5	0	1	11.788	0.838012	0.800671	0.877094
851	8.5	1.57243	0.436348	coll_uni	white	7	within	1.57702	447.896	0	1	1	3.5	0	1	11.788	0.837837	0.800461	0.876959
852	8.51	1.57243	0.436348	coll_uni	white	7	within	1.57702	447.896	0	1	1	3.5	0	1	11.788	0.837663	0.800252	0.876824
853	8.52	1.57243	0.436348	coll_uni	white	7	within	1.57702	447.896	0	1	1	3.5	0	1	11.788	0.837489	0.800042	0.876688
854	8.53	1.57243	0.436348	coll_uni	white	7	within	1.57702	447.896	0	1	1	3.5	0	1	11.788	0.837314	0.799833	0.876553
855	8.54	1.57243	0.436348	coll_uni	white	7	within	1.57702	447.896	0	1	1	3.5	0	1	11.788	0.83714	0.799623	0.876417
856	8.55	1.57243	0.436348	coll_uni	white	7	within	1.57702	447.896	0	1	1	3.5	0	1	11.788	0.836966	0.799414	0.876282
857	8.56	1.57243	0.436348	coll_uni	white	7	within	1.57702	447.896	0	1	1	3.5	0	1	11.788	0.836792	0.799205	0.876147
858	8.57	1.57243	0.436348	coll_uni	white	7	within	1.57702	447.896	0	1	1	3.5	0	1	11.788	0.836618	0.798995	0.876011
859	8.58	1.57243	0.436348	coll_uni	white	7	within	1.57702	447.896	0	1	1	3.5	0	1	11.788	0.836443	0.798786	0.875876
860	8.59	1.57243	0.436348	coll_uni	white	7	within	1.57702	447.896	0	1	1	3.5	0	1	11.788	0.836269	0.798577	0.875741
861	8.6	1.57243	0.436348	coll_uni	white	7	within	1.57702	447.896	0	1	1	3.5	0	1	11.788	0.836095	0.798368	0.875605
862	8.61	1.57243	0.436348	coll_uni	white	7	within	1.57702	447.896	0	1	1	3.5	0	1	11.788	0.835921	0.798159	0.87547
863	8.62	1.57243	0.436348	coll_uni	white	7	within	1.57702	447.896	0	1	1	3.5	0	1	11.788	0.835747	0.79795	0.875335
864	8.63	1.57243	0.436348	coll_uni	white	7	within	1.57702	447.896	0	1	1	3.5	0	1	11.788	0.835573	0.797741	0.8752
865	8.64	1.57243	0.436348	coll_uni	white	7	within	1.57702	447.896	0	1	1	3.5	0	1	11.788	0.835399	0.797532	0.875065
866	8.65	1.57243	0.436348	coll_uni	white	7	within	1.57702	447.896	0	1	1	3.5	0	1	11.788	0.835226	0.797323	0.874929
867	8.66	1.57243	0.436348	coll_uni	white	7	within	1.57702	447.896	0	1	1	3.5	0	1	11.788	0.835052	0.797115	0.874794
868	8.67	1.57243	0.436348	coll_uni	white	7	within	1.57702	447.896	0	1	1	3.5	0	1	11.788	0.834878	0.796906	0.874659
869	8.68	1.57243	0.436348	coll_uni	white	7	within	1.57702	447.896	0	1	1	3.5	0	1	11.788	0.834704	0.796697	0.874524
870	8.69	1.57243	0.436348	coll_uni	white	7	within	1.57702	447.896	0	1	1	3.5	0	1	11.788	0.83453	0.796489	0.874389
871	8.7	1.57243	0.436348	coll_uni	white	7	within	1.57702	447.896	0	1	1	3.5	0	1	11.788	0.834357	0.79628	0.874254
872	8.71	1.57243	0.436348	coll_uni	white	7	within	1.57702	447.896	0	1	1	3.5	0	1	11.788	0.834183	0.796072	0.874119
873	8.72	1.57243	0.436348	coll_uni	white	7	within	1.57702	447.896	0	1	1	3.5	0	1	11.788	0.834009	0.795863	0.873984
874	8.73	1.57243	0.436348	coll_uni	white	7	within	1.57702	447.896	0	1	1	3.5	0	1	11.788	0.833836	0.795655	0.873849
875	8.74	1.57243	0.436348	coll_uni	white	7	within	1.57702	447.896	0	1	1	3.5	0	1	11.788	0.833662	0.795447	0.873714
876	8.75	1.57243	0.436348	coll_uni	white	7	within	1.57702	447.896	0	1	1	3.5	0	1	11.788	0.833489	0.795238	0.873579
877	8.76	1.57243	0.436348	coll_uni	white	7	within	1.57702	447.896	0	1	1	3.5	0	1	11.788	0.833315	0.79503	0.873444
878	8.77	1.57243	0.436348	coll_uni	white	7	within	1.57702	447.896	0	1	1	3.5	0	1	11.788	0.833142	0.794822	0.873309
879	8.78	1.57243	0.436348	coll_uni	white	7	within	1.57702	447.896	0	1	1	3.5	0	1	11.788	0.832968	0.794614	0.873174
880	8.79	1.57243	0.436348	coll_uni	white	7	within	1.57702	447.896	0	1	1	3.5	0	1	11.788	0.832795	0.794406	0.873039
881	8.8	1.57243	0.436348	coll_uni	white	7	within	1.57702	447.896	0	1	1	3.5	0	1	11.788	0.832622	0.794198	0.872905
882	8.81	1.57243	0.436348	coll_uni	white	7	within	1.57702	447.896	0	1	1	3.5	0	1	11.788	0.832448	0.79399	0.87277
883	8.82	1.57243	0.436348	coll_uni	white	7	within	1.57702	447.896	0	1	1	3.5	0	1	11.788	0.832275	0.793782	0.872635
884	8.83	1.57243	0.436348	coll_uni	white	7	within	1.57702	447.896	0	1	1	3.5	0	1	11.788	0.832102	0.793574	0.8725
885	8.84	1.57243	0.436348	coll_uni	white	7	within	1.57702	447.896	0	1	1	3.5	0	1	11.788	0.831929	0.793366	0.872365
886	8.85	1.57243	0.436348	coll_uni	white	7	within	1.57702	447.896	0	1	1	3.5	0	1	11.788	0.831756	0.793159	0.872231
887	8.86	1.57243	0.436348	coll_uni	white	7	within	1.57702	447.896	0	1	1	3.5	0	1	11.788	0.831583	0.792951	0.872096
888	8.87	1.57243	0.436348	coll_uni	white	7	within	1.57702	447.896	0	1	1	3.5	0	1	11.788	0.831409	0.792744	0.871961
889	8.88	1.57243	0.436348	coll_uni	white	7	within	1.57702	447.896	0	1	1	3.5	0	1	11.788	0.831236	0.792536	0.871827
890	8.89	1.57243	0.436348	coll_uni	white	7	within	1.57702	447.896	0	1	1	3.5	0	1	11.788	0.831063	0.792328	0.871692
891	8.9	1.57243	0.436348	coll_uni	white	7	within	1.57702	447.896	0	1	1	3.5	0	1	11.788	0.83089	0.792121	0.871557
892	8.91	1.57243	0.436348	coll_uni	white	7	within	1.57702	447.896	0	1	1	3.5	0	1	11.788	0.830717	0.791914	0.871423
893	8.92	1.57243	0.436348	coll_uni	white	7	within	1.57702	447.896	0	1	1	3.5	0	1	11.788	0.830545	0.791706	0.871288
894	8.93	1.57243	0.436348	coll_uni	white	7	within	1.57702	447.896	0	1	1	3.5	0	1	11.788	0.830372	0.791499	0.871154
895	8.94	1.57243	0.436348	coll_uni	white	7	within	1.57702	447.896	0	1	1	3.5	0	1	11.788	0.830199	0.791292	0.871019
896	8.95	1.57243	0.436348	coll_uni	white	7	within	1.57702	447.896	0	1	1	3.5	0	1	11.788	0.830026	0.791085	0.870884
897	8.96	1.57243	0.436348	coll_uni	white	7	within	1.57702	447.896	0	1	1	3.5	0	1	11.788	0.829853	0.790878	0.87075
898	8.97	1.57243	0.436348	coll_uni	white	7	within	1.57702	447.896	0	1	1	3.5	0	1	11.788	0.829681	0.79067	0.870615
899	8.98	1.57243	0.436348	coll_uni	white	7	within	1.57702	447.896	0	1	1	3.5	0	1	11.788	0.829508	0.790463	0.870481
900	8.99	1.57243	0.436348	coll_uni	white	7	within	1.57702	447.896	0	1	1	3.5	0	1	11.788	0.829335	0.790257	0.870347
901	9	1.57243	0.436348	coll_uni	white	7	within	1.57702	447.896	0	1	1	3.5	0	1	11.788	0.829163	0.79005	0.870212
902	9.01	1.57243	0.436348	coll_uni	white	7	within	1.57702	447.896	0	1	1	3.5	0	1	11.788	0.82899	0.789843	0.870078
903	9.02	1.57243	0.436348	coll_uni	white	7	within	1.57702	447.896	0	1	1	3.5	0	1	11.788	0.828818	0.789636	0.869943
904	9.03	1.57243	0.436348	coll_uni	white	7	within	1.57702	447.896	0	1	1	3.5	0	1	11.788	0.828645	0.789429	0.869809
905	9.04	1.57243	0.436348	coll_uni	white	7	within	1.57702	447.896	0	1	1	3.5	0	1	11.788	0.828473	0.789223	0.869675
906	9.05	1.57243	0.436348	coll_uni	white	7	within	1.57702	447.896	0	1	1	3.5	0	1	11.788	0.8283	0.789016	0.86954
907	9.06	1.57243	0.436348	coll_uni	white	7	within	1.57702	447.896	0	1	1	3.5	0	1	11.788	0.828128	0.788809	0.869406
908	9.07	1.57243	0.436348	coll_uni	white	7	within	1.57702	447.896	0	1	1	3.5	0	1	11.788	0.827955	0.788603	0.869272
909	9.08	1.57243	0.436348	coll_uni	white	7	within	1.57702	447.896	0	1	1	3.5	0	1	11.788	0.827783	0.788396	0.869137
910	9.09	1.57243	0.436348	coll_uni	white	7	within	1.57702	447.896	0	1	1	3.5	0	1	11.788	0.827611	0.78819	0.869003
911	9.1	1.57243	0.436348	coll_uni	white	7	within	1.57702	447.896	0	1	1	3.5	0	1	11.788	0.827439	0.787984	0.868869
912	9.11	1.57243	0.436348	coll_uni	white	7	within	1.57702	447.896	0	1	1	3.5	0	1	11.788	0.827266	0.787777	0.868735
913	9.12	1.57243	0.436348	coll_uni	white	7	within	1.57702	447.896	0	1	1	3.5	0	1	11.788	0.827094	0.787571	0.868601
914	9.13	1.57243	0.436348	coll_uni	white	7	within	1.57702	447.896	0	1	1	3.5	0	1	11.788	0.826922	0.787365	0.868466
915	9.14	1.57243	0.436348	coll_uni	white	7	within	1.57702	447.896	0	1	1	3.5	0	1	11.788	0.82675	0.787159	0.868332
916	9.15	1.57243	0.436348	coll_uni	white	7	within	1.57702	447.896	0	1	1	3.5	0	1	11.788	0.826578	0.786953	0.868198
917	9.16	1.57243	0.436348	coll_uni	white	7	within	1.57702	447.896	0	1	1	3.5	0	1	11.788	0.826406	0.786747	0.868064
918	9.17	1.57243	0.436348	coll_uni	white	7	within	1.57702	447.896	0	1	1	3.5	0	1	11.788	0.826234	0.786541	0.86793
919	9.18	1.57243	0.436348	coll_uni	white	7	within	1.57702	447.896	0	1	1	3.5	0	1	11.788	0.826062	0.786335	0.867796
920	9.19	1.57243	0.436348	coll_uni	white	7	within	1.57702	447.896	0	1	1	3.5	0	1	11.788	0.82589	0.786129	0.867662
921	9.2	1.57243	0.436348	coll_uni	white	7	within	1.57702	447.896	0	1	1	3.5	0	1	11.788	0.825718	0.785923	0.867528
922	9.21	1.57243	0.436348	coll_uni	white	7	within	1.57702	447.896	0	1	1	3.5	0	1	11.788	0.825546	0.785717	0.867394
923	9.22	1.57243	0.436348	coll_uni	white	7	within	1.57702	447.896	0	1	1	3.5	0	1	11.788	0.825374	0.785512	0.86726
924	9.23	1.57243	0.436348	coll_uni	white	7	within	1.57702	447.896	0	1	1	3.5	0	1	11.788	0.825203	0.785306	0.867126
925	9.24	1.57243	0.436348	coll_uni	white	7	within	1.57702	447.896	0	1	1	3.5	0	1	11.788	0.825031	0.7851	0.866992
926	9.25	1.57243	0.436348	coll_uni	white	7	within	1.57702	447.896	0	1	1	3.5	0	1	11.788	0.824859	0.784895	0.866858
927	9.26	1.57243	0.436348	coll_uni	white	7	within	1.57702	447.896	0	1	1	3.5	0	1	11.788	0.824687	0.784689	0.866724
928	9.27	1.57243	0.436348	coll_uni	white	7	within	1.57702	447.896	0	1	1	3.5	0	1	11.788	0.824516	0.784484	0.86659
929	9.28	1.57243	0.436348	coll_uni	white	7	within	1.57702	447.896	0	1	1	3.5	0	1	11.788	0.824344	0.784278	0.866457
930	9.29	1.57243	0.436348	coll_uni	white	7	within	1.57702	447.896	0	1	1	3.5	0	1	11.788	0.824173	0.784073	0.866323
931	9.3	1.57243	0.436348	coll_uni	white	7	within	1.57702	447.896	0	1	1	3.5	0	1	11.788	0.824001	0.783868	0.866189
932	9.31	1.57243	0.436348	coll_uni	white	7	within	1.57702	447.896	0	1	1	3.5	0	1	11.788	0.82383	0.783663	0.866055
933	9.32	1.57243	0.436348	coll_uni	white	7	within	1.57702	447.896	0	1	1	3.5	0	1	11.788	0.823658	0.783457	0.865921
934	9.33	1.57243	0.436348	coll_uni	white	7	within	1.57702	447.896	0	1	1	3.5	0	1	11.788	0.823487	0.783252	0.865788
935	9.34	1.57243	0.436348	coll_uni	white	7	within	1.57702	447.896	0	1	1	3.5	0	1	11.788	0.823315	0.783047	0.865654
936	9.35	1.57243	0.436348	coll_uni	white	7	within	1.57702	447.896	0	1	1	3.5	0	1	11.788	0.823144	0.782842	0.86552
937	9.36	1.57243	0.436348	coll_uni	white	7	within	1.57702	447.896	0	1	1	3.5	0	1	11.788	0.822973	0.782637	0.865387
938	9.37	1.57243	0.436348	coll_uni	white	7	within	1.57702	447.896	0	1	1	3.5	0	1	11.788	0.822801	0.782432	0.865253
939	9.38	1.57243	0.436348	coll_uni	white	7	within	1.57702	447.896	0	1	1	3.5	0	1	11.788	0.82263	0.782228	0.865119
940	9.39	1.57243	0.436348	coll_uni	white	7	within	1.57702	447.896	0	1	1	3.5	0	1	11.788	0.822459	0.782023	0.864986
941	9.4	1.57243	0.436348	coll_uni	white	7	within	1.57702	447.896	0	1	1	3.5	0	1	11.788	0.822288	0.781818	0.864852
942	9.41	1.57243	0.436348	coll_uni	white	7	within	1.57702	447.896	0	1	1	3.5	0	1	11.788	0.822116	0.781613	0.864718
943	9.42	1.57243	0.436348	coll_uni	white	7	within	1.57702	447.896	0	1	1	3.5	0	1	11.788	0.821945	0.781409	0.864585
944	9.43	1.57243	0.436348	coll_uni	white	7	within	1.57702	447.896	0	1	1	3.5	0	1	11.788	0.821774	0.781204	0.864451
945	9.44	1.57243	0.436348	coll_uni	white	7	within	1.57702	447.896	0	1	1	3.5	0	1	11.788	0.821603	0.781	0.864318
946	9.45	1.57243	0.436348	coll_uni	white	7	within	1.57702	447.896	0	1	1	3.5	0	1	11.788	0.821432	0.780795	0.864184
947	9.46	1.57243	0.436348	coll_uni	white	7	within	1.57702	447.896	0	1	1	3.5	0	1	11.788	0.821261	0.780591	0.864051
948	9.47	1.57243	0.436348	coll_uni	white	7	within	1.57702	447.896	0	1	1	3.5	0	1	11.788	0.82109	0.780386	0.863917
949	9.48	1.57243	0.436348	coll_uni	white	7	within	1.57702	447.896	0	1	1	3.5	0	1	11.788	0.820919	0.780182	0.863784
950	9.49	1.57243	0.436348	coll_uni	white	7	within	1.57702	447.896	0	1	1	3.5	0	1	11.788	0.820749	0.779978	0.863651
951	9.5	1.57243	0.436348	coll_uni	white	7	within	1.57702	447.896	0	1	1	3.5	0	1	11.788	0.820578	0.779774	0.863517
952	9.51	1.57243	0.436348	coll_uni	white	7	within	1.57702	447.896	0	1	1	3.5	0	1	11.788	0.820407	0.779569	0.863384
953	9.52	1.57243	0.436348	coll_uni	white	7	within	1.57702	447.896	0	1	1	3.5	0	1	11.788	0.820236	0.779365	0.86325
954	9.53	1.57243	0.436348	coll_uni	white	7	within	1.57702	447.896	0	1	1	3.5	0	1	11.788	0.820065	0.779161	0.863117
955	9.54	1.57243	0.436348	coll_uni	white	7	within	1.57702	447.896	0	1	1	3.5	0	1	11.788	0.819895	0.778957	0.862984
956	9.55	1.57243	0.436348	coll_uni	white	7	within	1.57702	447.896	0	1	1	3.5	0	1	11.788	0.819724	0.778753	0.86285
957	9.56	1.57243	0.436348	coll_uni	white	7	within	1.57702	447.896	0	1	1	3.5	0	1	11.788	0.819554	0.778549	0.862717
958	9.57	1.57243	0.436348	coll_uni	white	7	within	1.57702	447.896	0	1	1	3.5	0	1	11.788	0.819383	0.778346	0.862584
959	9.58	1.57243	0.436348	coll_uni	white	7	within	1.57702	447.896	0	1	1	3.5	0	1	11.788	0.819212	0.778142	0.862451
960	9.59	1.57243	0.436348	coll_uni	white	7	within	1.57702	447.896	0	1	1	3.5	0	1	11.788	0.819042	0.777938	0.862318
961	9.6	1.57243	0.436348	coll_uni	white	7	within	1.57702	447.896	0	1	1	3.5	0	1	11.788	0.818871	0.777734	0.862184
962	9.61	1.57243	0.436348	coll_uni	white	7	within	1.57702	447.896	0	1	1	3.5	0	1	11.788	0.818701	0.777531	0.862051
963	9.62	1.57243	0.436348	coll_uni	white	7	within	1.57702	447.896	0	1	1	3.5	0	1	11.788	0.818531	0.777327	0.861918
964	9.63	1.57243	0.436348	coll_uni	white	7	within	1.57702	447.896	0	1	1	3.5	0	1	11.788	0.81836	0.777124	0.861785
965	9.64	1.57243	0.436348	coll_uni	white	7	within	1.57702	447.896	0	1	1	3.5	0	1	11.788	0.81819	0.77692	0.861652
966	9.65	1.57243	0.436348	coll_uni	white	7	within	1.57702	447.896	0	1	1	3.5	0	1	11.788	0.81802	0.776717	0.861519
967	9.66	1.57243	0.436348	coll_uni	white	7	within	1.57702	447.896	0	1	1	3.5	0	1	11.788	0.817849	0.776514	0.861386
968	9.67	1.57243	0.436348	coll_uni	white	7	within	1.57702	447.896	0	1	1	3.5	0	1	11.788	0.817679	0.77631	0.861253
969	9.68	1.57243	0.436348	coll_uni	white	7	within	1.57702	447.896	0	1	1	3.5	0	1	11.788	0.817509	0.776107	0.86112
970	9.69	1.57243	0.436348	coll_uni	white	7	within	1.57702	447.896	0	1	1	3.5	0	1	11.788	0.817339	0.775904	0.860987
971	9.7	1.57243	0.436348	coll_uni	white	7	within	1.57702	447.896	0	1	1	3.5	0	1	11.788	0.817169	0.775701	0.860854
972	9.71	1.57243	0.436348	coll_uni	white	7	within	1.57702	447.896	0	1	1	3.5	0	1	11.788	0.816999	0.775498	0.860721
973	9.72	1.57243	0.436348	coll_uni	white	7	within	1.57702	447.896	0	1	1	3.5	0	1	11.788	0.816829	0.775295	0.860588
974	9.73	1.57243	0.436348	coll_uni	white	7	within	1.57702	447.896	0	1	1	3.5	0	1	11.788	0.816659	0.775092	0.860455
975	9.74	1.57243	0.436348	coll_uni	white	7	within	1.57702	447.896	0	1	1	3.5	0	1	11.788	0.816489	0.774889	0.860322
976	9.75	1.57243	0.436348	coll_uni	white	7	within	1.57702	447.896	0	1	1	3.5	0	1	11.788	0.816319	0.774686	0.860189
977	9.76	1.57243	0.436348	coll_uni	white	7	within	1.57702	447.896	0	1	1	3.5	0	1	11.788	0.816149	0.774483	0.860056
978	9.77	1.57243	0.436348	coll_uni	white	7	within	1.57702	447.896	0	1	1	3.5	0	1	11.788	0.815979	0.77428	0.859923
979	9.78	1.57243	0.436348	coll_uni	white	7	within	1.57702	447.896	0	1	1	3.5	0	1	11.788	0.815809	0.774077	0.85979
980	9.79	1.57243	0.436348	coll_uni	white	7	within	1.57702	447.896	0	1	1	3.5	0	1	11.788	0.815639	0.773875	0.859658
981	9.8	1.57243	0.436348	coll_uni	white	7	within	1.57702	447.896	0	1	1	3.5	0	1	11.788	0.81547	0.773672	0.859525
982	9.81	1.57243	0.436348	coll_uni	white	7	within	1.57702	447.896	0	1	1	3.5	0	1	11.788	0.8153	0.77347	0.859392
983	9.82	1.57243	0.436348	coll_uni	white	7	within	1.57702	447.896	0	1	1	3.5	0	1	11.788	0.81513	0.773267	0.859259
984	9.83	1.57243	0.436348	coll_uni	white	7	within	1.57702	447.896	0	1	1	3.5	0	1	11.788	0.81496	0.773065	0.859127
985	9.84	1.57243	0.436348	coll_uni	white	7	within	1.57702	447.896	0	1	1	3.5	0	1	11.788	0.814791	0.772862	0.858994
986	9.85	1.57243	0.436348	coll_uni	white	7	within	1.57702	447.896	0	1	1	3.5	0	1	11.788	0.814621	0.77266	0.858861
987	9.86	1.57243	0.436348	coll_uni	white	7	within	1.57702	447.896	0	1	1	3.5	0	1	11.788	0.814452	0.772458	0.858729
988	9.87	1.57243	0.436348	coll_uni	white	7	within	1.57702	447.896	0	1	1	3.5	0	1	11.788	0.814282	0.772255	0.858596
989	9.88	1.57243	0.436348	coll_uni	white	7	within	1.57702	447.896	0	1	1	3.5	0	1	11.788	0.814113	0.772053	0.858463
990	9.89	1.57243	0.436348	coll_uni	white	7	within	1.57702	447.896	0	1	1	3.5	0	1	11.788	0.813943	0.771851	0.858331
991	9.9	1.57243	0.436348	coll_uni	white	7	within	1.57702	447.896	0	1	1	3.5	0	1	11.788	0.813774	0.771649	0.858198
992	9.91	1.57243	0.436348	coll_uni	white	7	within	1.57702	447.896	0	1	1	3.5	0	1	11.788	0.813604	0.771447	0.858066
993	9.92	1.57243	0.436348	coll_uni	white	7	within	1.57702	447.896	0	1	1	3.5	0	1	11.788	0.813435	0.771245	0.857933
994	9.93	1.57243	0.436348	coll_uni	white	7	within	1.57702	447.896	0	1	1	3.5	0	1	11.788	0.813266	0.771043	0.857801
995	9.94	1.57243	0.436348	coll_uni	white	7	within	1.57702	447.896	0	1	1	3.5	0	1	11.788	0.813097	0.770841	0.857668
996	9.95	1.57243	0.436348	coll_uni	white	7	within	1.57702	447.896	0	1	1	3.5	0	1	11.788	0.812927	0.770639	0.857536
997	9.96	1.57243	0.436348	coll_uni	white	7	within	1.57702	447.896	0	1	1	3.5	0	1	11.788	0.812758	0.770438	0.857403
998	9.97	1.57243	0.436348	coll_uni	white	7	within	1.57702	447.896	0	1	1	3.5	0	1	11.788	0.812589	0.770236	0.857271
999	9.98	1.57243	0.436348	coll_uni	white	7	within	1.57702	447.896	0	1	1	3.5	0	1	11.788	0.81242	0.770034	0.857139
1000	9.99	1.57243	0.436348	coll_uni	white	7	within	1.57702	447.896	0	1	1	3.5	0	1	11.788	0.812251	0.769833	0.857006
1001	10	1.57243	0.436348	coll_uni	white	7	within	1.57702	447.896	0	1	1	3.5	0	1	11.788	0.812082	0.769631	0.856874
1002	10.01	1.57243	0.436348	coll_uni	white	7	within	1.57702	447.896	0	1	1	3.5	0	1	11.788	0.811913	0.76943	0.856741
1003	10.02	1.57243	0.436348	coll_uni	white	7	within	1.57702	447.896	0	1	1	3.5	0	1	11.788	0.811744	0.769228	0.856609
1004	10.03	1.57243	0.436348	coll_uni	white	7	within	1.57702	447.896	0	1	1	3.5	0	1	11.788	0.811575	0.769027	0.856477
1005	10.04	1.57243	0.436348	coll_uni	white	7	within	1.57702	447.896	0	1	1	3.5	0	1	11.788	0.811406	0.768826	0.856345
1006	10.05	1.57243	0.436348	coll_uni	white	7	within	1.57702	447.896	0	1	1	3.5	0	1	11.788	0.811237	0.768624	0.856212
1007	10.06	1.57243	0.436348	coll_uni	white	7	within	1.57702	447.896	0	1	1	3.5	0	1	11.788	0.811068	0.768423	0.85608
1008	10.07	1.57243	0.436348	coll_uni	white	7	within	1.57702	447.896	0	1	1	3.5	0	1	11.788	0.8109	0.768222	0.855948
1009	10.08	1.57243	0.436348	coll_uni	white	7	within	1.57702	447.896	0	1	1	3.5	0	1	11.788	0.810731	0.768021	0.855816
1010	10.09	1.57243	0.436348	coll_uni	white	7	within	1.57702	447.896	0	1	1	3.5	0	1	11.788	0.810562	0.76782	0.855684
1011	10.1	1.57243	0.436348	coll_uni	white	7	within	1.57702	447.896	0	1	1	3.5	0	1	11.788	0.810393	0.767619	0.855551
1012	10.11	1.57243	0.436348	coll_uni	white	7	within	1.57702	447.896	0	1	1	3.5	0	1	11.788	0.810225	0.767418	0.855419
1013	10.12	1.57243	0.436348	coll_uni	white	7	within	1.57702	447.896	0	1	1	3.5	0	1	11.788	0.810056	0.767217	0.855287
1014	10.13	1.57243	0.436348	coll_uni	white	7	within	1.57702	447.896	0	1	1	3.5	0	1	11.788	0.809888	0.767016	0.855155
1015	10.14	1.57243	0.436348	coll_uni	white	7	within	1.57702	447.896	0	1	1	3.5	0	1	11.788	0.809719	0.766816	0.855023
1016	10.15	1.57243	0.436348	coll_uni	white	7	within	1.57702	447.896	0	1	1	3.5	0	1	11.788	0.809551	0.766615	0.854891
1017	10.16	1.57243	0.436348	coll_uni	white	7	within	1.57702	447.896	0	1	1	3.5	0	1	11.788	0.809382	0.766414	0.854759
1018	10.17	1.57243	0.436348	coll_uni	white	7	within	1.57702	447.896	0	1	1	3.5	0	1	11.788	0.809214	0.766214	0.854627
1019	10.18	1.57243	0.436348	coll_uni	white	7	within	1.57702	447.896	0	1	1	3.5	0	1	11.788	0.809045	0.766013	0.854495
1020	10.19	1.57243	0.436348	coll_uni	white	7	within	1.57702	447.896	0	1	1	3.5	0	1	11.788	0.808877	0.765813	0.854363
1021	10.2	1.57243	0.436348	coll_uni	white	7	within	1.57702	447.896	0	1	1	3.5	0	1	11.788	0.808709	0.765612	0.854231
1022	10.21	1.57243	0.436348	coll_uni	white	7	within	1.57702	447.896	0	1	1	3.5	0	1	11.788	0.80854	0.765412	0.854099
1023	10.22	1.57243	0.436348	coll_uni	white	7	within	1.57702	447.896	0	1	1	3.5	0	1	11.788	0.808372	0.765211	0.853967
1024	10.23	1.57243	0.436348	coll_uni	white	7	within	1.57702	447.896	0	1	1	3.5	0	1	11.788	0.808204	0.765011	0.853836
1025	10.24	1.57243	0.436348	coll_uni	white	7	within	1.57702	447.896	0	1	1	3.5	0	1	11.788	0.808036	0.764811	0.853704
1026	10.25	1.57243	0.436348	coll_uni	white	7	within	1.57702	447.896	0	1	1	3.5	0	1	11.788	0.807868	0.764611	0.853572
1027	10.26	1.57243	0.436348	coll_uni	white	7	within	1.57702	447.896	0	1	1	3.5	0	1	11.788	0.8077	0.764411	0.85344
1028	10.27	1.57243	0.436348	coll_uni	white	7	within	1.57702	447.896	0	1	1	3.5	0	1	11.788	0.807532	0.764211	0.853308
1029	10.28	1.57243	0.436348	coll_uni	white	7	within	1.57702	447.896	0	1	1	3.5	0	1	11.788	0.807364	0.764011	0.853177
1030	10.29	1.57243	0.436348	coll_uni	white	7	within	1.57702	447.896	0	1	1	3.5	0	1	11.788	0.807196	0.763811	0.853045
1031	10.3	1.57243	0.436348	coll_uni	white	7	within	1.57702	447.896	0	1	1	3.5	0	1	11.788	0.807028	0.763611	0.852913
1032	10.31	1.57243	0.436348	coll_uni	white	7	within	1.57702	447.896	0	1	1	3.5	0	1	11.788	0.80686	0.763411	0.852781
1033	10.32	1.57243	0.436348	coll_uni	white	7	within	1.57702	447.896	0	1	1	3.5	0	1	11.788	0.806692	0.763211	0.85265
1034	10.33	1.57243	0.436348	coll_uni	white	7	within	1.57702	447.896	0	1	1	3.5	0	1	11.788	0.806524	0.763011	0.852518
1035	10.34	1.57243	0.436348	coll_uni	white	7	within	1.57702	447.896	0	1	1	3.5	0	1	11.788	0.806356	0.762812	0.852387
1036	10.35	1.57243	0.436348	coll_uni	white	7	within	1.57702	447.896	0	1	1	3.5	0	1	11.788	0.806189	0.762612	0.852255
1037	10.36	1.57243	0.436348	coll_uni	white	7	within	1.57702	447.896	0	1	1	3.5	0	1	11.788	0.806021	0.762413	0.852123
1038	10.37	1.57243	0.436348	coll_uni	white	7	within	1.57702	447.896	0	1	1	3.5	0	1	11.788	0.805853	0.762213	0.851992
1039	10.38	1.57243	0.436348	coll_uni	white	7	within	1.57702	447.896	0	1	1	3.5	0	1	11.788	0.805686	0.762014	0.85186
1040	10.39	1.57243	0.436348	coll_uni	white	7	within	1.57702	447.896	0	1	1	3.5	0	1	11.788	0.805518	0.761814	0.851729
1041	10.4	1.57243	0.436348	coll_uni	white	7	within	1.57702	447.896	0	1	1	3.5	0	1	11.788	0.80535	0.761615	0.851597
1042	10.41	1.57243	0.436348	coll_uni	white	7	within	1.57702	447.896	0	1	1	3.5	0	1	11.788	0.805183	0.761416	0.851466
1043	10.42	1.57243	0.436348	coll_uni	white	7	within	1.57702	447.896	0	1	1	3.5	0	1	11.788	0.805015	0.761216	0.851334
1044	10.43	1.57243	0.436348	coll_uni	white	7	within	1.57702	447.896	0	1	1	3.5	0	1	11.788	0.804848	0.761017	0.851203
1045	10.44	1.57243	0.436348	coll_uni	white	7	within	1.57702	447.896	0	1	1	3.5	0	1	11.788	0.804681	0.760818	0.851072
1046	10.45	1.57243	0.436348	coll_uni	white	7	within	1.57702	447.896	0	1	1	3.5	0	1	11.788	0.804513	0.760619	0.85094
1047	10.46	1.57243	0.436348	coll_uni	white	7	within	1.57702	447.896	0	1	1	3.5	0	1	11.788	0.804346	0.76042	0.850809
1048	10.47	1.57243	0.436348	coll_uni	white	7	within	1.57702	447.896	0	1	1	3.5	0	1	11.788	0.804179	0.760221	0.850678
1049	10.48	1.57243	0.436348	coll_uni	white	7	within	1.57702	447.896	0	1	1	3.5	0	1	11.788	0.804011	0.760022	0.850546
1050	10.49	1.57243	0.436348	coll_uni	white	7	within	1.57702	447.896	0	1	1	3.5	0	1	11.788	0.803844	0.759823	0.850415
1051	10.5	1.57243	0.436348	coll_uni	white	7	within	1.57702	447.896	0	1	1	3.5	0	1	11.788	0.803677	0.759625	0.850284
1052	10.51	1.57243	0.436348	coll_uni	white	7	within	1.57702	447.896	0	1	1	3.5	0	1	11.788	0.80351	0.759426	0.850153
1053	10.52	1.57243	0.436348	coll_uni	white	7	within	1.57702	447.896	0	1	1	3.5	0	1	11.788	0.803343	0.759227	0.850021
1054	10.53	1.57243	0.436348	coll_uni	white	7	within	1.57702	447.896	0	1	1	3.5	0	1	11.788	0.803176	0.759029	0.84989
1055	10.54	1.57243	0.436348	coll_uni	white	7	within	1.57702	447.896	0	1	1	3.5	0	1	11.788	0.803009	0.75883	0.849759
1056	10.55	1.57243	0.436348	coll_uni	white	7	within	1.57702	447.896	0	1	1	3.5	0	1	11.788	0.802842	0.758632	0.849628
1057	10.56	1.57243	0.436348	coll_uni	white	7	within	1.57702	447.896	0	1	1	3.5	0	1	11.788	0.802675	0.758433	0.849497
1058	10.57	1.57243	0.436348	coll_uni	white	7	within	1.57702	447.896	0	1	1	3.5	0	1	11.788	0.802508	0.758235	0.849366
1059	10.58	1.57243	0.436348	coll_uni	white	7	within	1.57702	447.896	0	1	1	3.5	0	1	11.788	0.802341	0.758037	0.849235
1060	10.59	1.57243	0.436348	coll_uni	white	7	within	1.57702	447.896	0	1	1	3.5	0	1	11.788	0.802174	0.757838	0.849104
1061	10.6	1.57243	0.436348	coll_uni	white	7	within	1.57702	447.896	0	1	1	3.5	0	1	11.788	0.802007	0.75764	0.848973
1062	10.61	1.57243	0.436348	coll_uni	white	7	within	1.57702	447.896	0	1	1	3.5	0	1	11.788	0.801841	0.757442	0.848842
1063	10.62	1.57243	0.436348	coll_uni	white	7	within	1.57702	447.896	0	1	1	3.5	0	1	11.788	0.801674	0.757244	0.848711
1064	10.63	1.57243	0.436348	coll_uni	white	7	within	1.57702	447.896	0	1	1	3.5	0	1	11.788	0.801507	0.757046	0.84858
1065	10.64	1.57243	0.436348	coll_uni	white	7	within	1.57702	447.896	0	1	1	3.5	0	1	11.788	0.801341	0.756848	0.848449
1066	10.65	1.57243	0.436348	coll_uni	white	7	within	1.57702	447.896	0	1	1	3.5	0	1	11.788	0.801174	0.75665	0.848318
1067	10.66	1.57243	0.436348	coll_uni	white	7	within	1.57702	447.896	0	1	1	3.5	0	1	11.788	0.801007	0.756452	0.848187
1068	10.67	1.57243	0.436348	coll_uni	white	7	within	1.57702	447.896	0	1	1	3.5	0	1	11.788	0.800841	0.756254	0.848056
1069	10.68	1.57243	0.436348	coll_uni	white	7	within	1.57702	447.896	0	1	1	3.5	0	1	11.788	0.800674	0.756057	0.847925
1070	10.69	1.57243	0.436348	coll_uni	white	7	within	1.57702	447.896	0	1	1	3.5	0	1	11.788	0.800508	0.755859	0.847795
1071	10.7	1.57243	0.436348	coll_uni	white	7	within	1.57702	447.896	0	1	1	3.5	0	1	11.788	0.800342	0.755661	0.847664
1072	10.71	1.57243	0.436348	coll_uni	white	7	within	1.57702	447.896	0	1	1	3.5	0	1	11.788	0.800175	0.755464	0.847533
1073	10.72	1.57243	0.436348	coll_uni	white	7	within	1.57702	447.896	0	1	1	3.5	0	1	11.788	0.800009	0.755266	0.847402
1074	10.73	1.57243	0.436348	coll_uni	white	7	within	1.57702	447.896	0	1	1	3.5	0	1	11.788	0.799843	0.755069	0.847272
1075	10.74	1.57243	0.436348	coll_uni	white	7	within	1.57702	447.896	0	1	1	3.5	0	1	11.788	0.799676	0.754871	0.847141
1076	10.75	1.57243	0.436348	coll_uni	white	7	within	1.57702	447.896	0	1	1	3.5	0	1	11.788	0.79951	0.754674	0.84701
1077	10.76	1.57243	0.436348	coll_uni	white	7	within	1.57702	447.896	0	1	1	3.5	0	1	11.788	0.799344	0.754477	0.84688
1078	10.77	1.57243	0.436348	coll_uni	white	7	within	1.57702	447.896	0	1	1	3.5	0	1	11.788	0.799178	0.754279	0.846749
1079	10.78	1.57243	0.436348	coll_uni	white	7	within	1.57702	447.896	0	1	1	3.5	0	1	11.788	0.799012	0.754082	0.846618
1080	10.79	1.57243	0.436348	coll_uni	white	7	within	1.57702	447.896	0	1	1	3.5	0	1	11.788	0.798846	0.753885	0.846488
1081	10.8	1.57243	0.436348	coll_uni	white	7	within	1.57702	447.896	0	1	1	3.5	0	1	11.788	0.79868	0.753688	0.846357
1082	10.81	1.57243	0.436348	coll_uni	white	7	within	1.57702	447.896	0	1	1	3.5	0	1	11.788	0.798514	0.753491	0.846227
1083	10.82	1.57243	0.436348	coll_uni	white	7	within	1.57702	447.896	0	1	1	3.5	0	1	11.788	0.798348	0.753294	0.846096
1084	10.83	1.57243	0.436348	coll_uni	white	7	within	1.57702	447.896	0	1	1	3.5	0	1	11.788	0.798182	0.753097	0.845966
1085	10.84	1.57243	0.436348	coll_uni	white	7	within	1.57702	447.896	0	1	1	3.5	0	1	11.788	0.798016	0.7529	0.845835
1086	10.85	1.57243	0.436348	coll_uni	white	7	within	1.57702	447.896	0	1	1	3.5	0	1	11.788	0.79785	0.752704	0.845705
1087	10.86	1.57243	0.436348	coll_uni	white	7	within	1.57702	447.896	0	1	1	3.5	0	1	11.788	0.797685	0.752507	0.845575
1088	10.87	1.57243	0.436348	coll_uni	white	7	within	1.57702	447.896	0	1	1	3.5	0	1	11.788	0.797519	0.75231	0.845444
1089	10.88	1.57243	0.436348	coll_uni	white	7	within	1.57702	447.896	0	1	1	3.5	0	1	11.788	0.797353	0.752114	0.845314
1090	10.89	1.57243	0.436348	coll_uni	white	7	within	1.57702	447.896	0	1	1	3.5	0	1	11.788	0.797187	0.751917	0.845183
1091	10.9	1.57243	0.436348	coll_uni	white	7	within	1.57702	447.896	0	1	1	3.5	0	1	11.788	0.797022	0.751721	0.845053
1092	10.91	1.57243	0.436348	coll_uni	white	7	within	1.57702	447.896	0	1	1	3.5	0	1	11.788	0.796856	0.751524	0.844923
1093	10.92	1.57243	0.436348	coll_uni	white	7	within	1.57702	447.896	0	1	1	3.5	0	1	11.788	0.796691	0.751328	0.844793
1094	10.93	1.57243	0.436348	coll_uni	white	7	within	1.57702	447.896	0	1	1	3.5	0	1	11.788	0.796525	0.751132	0.844662
1095	10.94	1.57243	0.436348	coll_uni	white	7	within	1.57702	447.896	0	1	1	3.5	0	1	11.788	0.79636	0.750935	0.844532
1096	10.95	1.57243	0.436348	coll_uni	white	7	within	1.57702	447.896	0	1	1	3.5	0	1	11.788	0.796194	0.750739	0.844402
1097	10.96	1.57243	0.436348	coll_uni	white	7	within	1.57702	447.896	0	1	1	3.5	0	1	11.788	0.796029	0.750543	0.844272
1098	10.97	1.57243	0.436348	coll_uni	white	7	within	1.57702	447.896	0	1	1	3.5	0	1	11.788	0.795864	0.750347	0.844142
1099	10.98	1.57243	0.436348	coll_uni	white	7	within	1.57702	447.896	0	1	1	3.5	0	1	11.788	0.795698	0.750151	0.844012
1100	10.99	1.57243	0.436348	coll_uni	white	7	within	1.57702	447.896	0	1	1	3.5	0	1	11.788	0.795533	0.749955	0.843882
1101	11	1.57243	0.436348	coll_uni	white	7	within	1.57702	447.896	0	1	1	3.5	0	1	11.788	0.795368	0.749759	0.843752
1102	11.01	1.57243	0.436348	coll_uni	white	7	within	1.57702	447.896	0	1	1	3.5	0	1	11.788	0.795203	0.749563	0.843621
1103	11.02	1.57243	0.436348	coll_uni	white	7	within	1.57702	447.896	0	1	1	3.5	0	1	11.788	0.795038	0.749367	0.843491
1104	11.03	1.57243	0.436348	coll_uni	white	7	within	1.57702	447.896	0	1	1	3.5	0	1	11.788	0.794873	0.749172	0.843362
1105	11.04	1.57243	0.436348	coll_uni	white	7	within	1.57702	447.896	0	1	1	3.5	0	1	11.788	0.794708	0.748976	0.843232
1106	11.05	1.57243	0.436348	coll_uni	white	7	within	1.57702	447.896	0	1	1	3.5	0	1	11.788	0.794543	0.74878	0.843102
1107	11.06	1.57243	0.436348	coll_uni	white	7	within	1.57702	447.896	0	1	1	3.5	0	1	11.788	0.794378	0.748585	0.842972
1108	11.07	1.57243	0.436348	coll_uni	white	7	within	1.57702	447.896	0	1	1	3.5	0	1	11.788	0.794213	0.748389	0.842842
1109	11.08	1.57243	0.436348	coll_uni	white	7	within	1.57702	447.896	0	1	1	3.5	0	1	11.788	0.794048	0.748194	0.842712
1110	11.09	1.57243	0.436348	coll_uni	white	7	within	1.57702	447.896	0	1	1	3.5	0	1	11.788	0.793883	0.747999	0.842582
1111	11.1	1.57243	0.436348	coll_uni	white	7	within	1.57702	447.896	0	1	1	3.5	0	1	11.788	0.793718	0.747803	0.842452
1112	11.11	1.57243	0.436348	coll_uni	white	7	within	1.57702	447.896	0	1	1	3.5	0	1	11.788	0.793553	0.747608	0.842323
1113	11.12	1.57243	0.436348	coll_uni	white	7	within	1.57702	447.896	0	1	1	3.5	0	1	11.788	0.793389	0.747413	0.842193
1114	11.13	1.57243	0.436348	coll_uni	white	7	within	1.57702	447.896	0	1	1	3.5	0	1	11.788	0.793224	0.747218	0.842063
1115	11.14	1.57243	0.436348	coll_uni	white	7	within	1.57702	447.896	0	1	1	3.5	0	1	11.788	0.793059	0.747023	0.841933
1116	11.15	1.57243	0.436348	coll_uni	white	7	within	1.57702	447.896	0	1	1	3.5	0	1	11.788	0.792895	0.746828	0.841804
1117	11.16	1.57243	0.436348	coll_uni	white	7	within	1.57702	447.896	0	1	1	3.5	0	1	11.788	0.79273	0.746633	0.841674
1118	11.17	1.57243	0.436348	coll_uni	white	7	within	1.57702	447.896	0	1	1	3.5	0	1	11.788	0.792566	0.746438	0.841544
1119	11.18	1.57243	0.436348	coll_uni	white	7	within	1.57702	447.896	0	1	1	3.5	0	1	11.788	0.792401	0.746243	0.841415
1120	11.19	1.57243	0.436348	coll_uni	white	7	within	1.57702	447.896	0	1	1	3.5	0	1	11.788	0.792237	0.746048	0.841285
1121	11.2	1.57243	0.436348	coll_uni	white	7	within	1.57702	447.896	0	1	1	3.5	0	1	11.788	0.792072	0.745853	0.841156
1122	11.21	1.57243	0.436348	coll_uni	white	7	within	1.57702	447.896	0	1	1	3.5	0	1	11.788	0.791908	0.745659	0.841026
1123	11.22	1.57243	0.436348	coll_uni	white	7	within	1.57702	447.896	0	1	1	3.5	0	1	11.788	0.791744	0.745464	0.840897
1124	11.23	1.57243	0.436348	coll_uni	white	7	within	1.57702	447.896	0	1	1	3.5	0	1	11.788	0.79158	0.74527	0.840767
1125	11.24	1.57243	0.436348	coll_uni	white	7	within	1.57702	447.896	0	1	1	3.5	0	1	11.788	0.791415	0.745075	0.840638
1126	11.25	1.57243	0.436348	coll_uni	white	7	within	1.57702	447.896	0	1	1	3.5	0	1	11.788	0.791251	0.744881	0.840508
1127	11.26	1.57243	0.436348	coll_uni	white	7	within	1.57702	447.896	0	1	1	3.5	0	1	11.788	0.791087	0.744686	0.840379
1128	11.27	1.57243	0.436348	coll_uni	white	7	within	1.57702	447.896	0	1	1	3.5	0	1	11.788	0.790923	0.744492	0.840249
1129	11.28	1.57243	0.436348	coll_uni	white	7	within	1.57702	447.896	0	1	1	3.5	0	1	11.788	0.790759	0.744298	0.84012
1130	11.29	1.57243	0.436348	coll_uni	white	7	within	1.57702	447.896	0	1	1	3.5	0	1	11.788	0.790595	0.744104	0.839991
1131	11.3	1.57243	0.436348	coll_uni	white	7	within	1.57702	447.896	0	1	1	3.5	0	1	11.788	0.790431	0.743909	0.839861
1132	11.31	1.57243	0.436348	coll_uni	white	7	within	1.57702	447.896	0	1	1	3.5	0	1	11.788	0.790267	0.743715	0.839732
1133	11.32	1.57243	0.436348	coll_uni	white	7	within	1.57702	447.896	0	1	1	3.5	0	1	11.788	0.790103	0.743521	0.839603
1134	11.33	1.57243	0.436348	coll_uni	white	7	within	1.57702	447.896	0	1	1	3.5	0	1	11.788	0.789939	0.743327	0.839474
1135	11.34	1.57243	0.436348	coll_uni	white	7	within	1.57702	447.896	0	1	1	3.5	0	1	11.788	0.789775	0.743134	0.839345
1136	11.35	1.57243	0.436348	coll_uni	white	7	within	1.57702	447.896	0	1	1	3.5	0	1	11.788	0.789612	0.74294	0.839215
1137	11.36	1.57243	0.436348	coll_uni	white	7	within	1.57702	447.896	0	1	1	3.5	0	1	11.788	0.789448	0.742746	0.839086
1138	11.37	1.57243	0.436348	coll_uni	white	7	within	1.57702	447.896	0	1	1	3.5	0	1	11.788	0.789284	0.742552	0.838957
1139	11.38	1.57243	0.436348	coll_uni	white	7	within	1.57702	447.896	0	1	1	3.5	0	1	11.788	0.78912	0.742359	0.838828
1140	11.39	1.57243	0.436348	coll_uni	white	7	within	1.57702	447.896	0	1	1	3.5	0	1	11.788	0.788957	0.742165	0.838699
1141	11.4	1.57243	0.436348	coll_uni	white	7	within	1.57702	447.896	0	1	1	3.5	0	1	11.788	0.788793	0.741971	0.83857
1142	11.41	1.57243	0.436348	coll_uni	white	7	within	1.57702	447.896	0	1	1	3.5	0	1	11.788	0.78863	0.741778	0.838441
1143	11.42	1.57243	0.436348	coll_uni	white	7	within	1.57702	447.896	0	1	1	3.5	0	1	11.788	0.788466	0.741585	0.838312
1144	11.43	1.57243	0.436348	coll_uni	white	7	within	1.57702	447.896	0	1	1	3.5	0	1	11.788	0.788303	0.741391	0.838183
1145	11.44	1.57243	0.436348	coll_uni	white	7	within	1.57702	447.896	0	1	1	3.5	0	1	11.788	0.788139	0.741198	0.838054
1146	11.45	1.57243	0.436348	coll_uni	white	7	within	1.57702	447.896	0	1	1	3.5	0	1	11.788	0.787976	0.741005	0.837925
1147	11.46	1.57243	0.436348	coll_uni	white	7	within	1.57702	447.896	0	1	1	3.5	0	1	11.788	0.787813	0.740812	0.837796
1148	11.47	1.57243	0.436348	coll_uni	white	7	within	1.57702	447.896	0	1	1	3.5	0	1	11.788	0.78765	0.740618	0.837667
1149	11.48	1.57243	0.436348	coll_uni	white	7	within	1.57702	447.896	0	1	1	3.5	0	1	11.788	0.787486	0.740425	0.837538
1150	11.49	1.57243	0.436348	coll_uni	white	7	within	1.57702	447.896	0	1	1	3.5	0	1	11.788	0.787323	0.740232	0.83741
1151	11.5	1.57243	0.436348	coll_uni	white	7	within	1.57702	447.896	0	1	1	3.5	0	1	11.788	0.78716	0.740039	0.837281
1152	11.51	1.57243	0.436348	coll_uni	white	7	within	1.57702	447.896	0	1	1	3.5	0	1	11.788	0.786997	0.739847	0.837152
1153	11.52	1.57243	0.436348	coll_uni	white	7	within	1.57702	447.896	0	1	1	3.5	0	1	11.788	0.786834	0.739654	0.837023
1154	11.53	1.57243	0.436348	coll_uni	white	7	within	1.57702	447.896	0	1	1	3.5	0	1	11.788	0.786671	0.739461	0.836895
1155	11.54	1.57243	0.436348	coll_uni	white	7	within	1.57702	447.896	0	1	1	3.5	0	1	11.788	0.786508	0.739268	0.836766
1156	11.55	1.57243	0.436348	coll_uni	white	7	within	1.57702	447.896	0	1	1	3.5	0	1	11.788	0.786345	0.739076	0.836637
1157	11.56	1.57243	0.436348	coll_uni	white	7	within	1.57702	447.896	0	1	1	3.5	0	1	11.788	0.786182	0.738883	0.836509
1158	11.57	1.57243	0.436348	coll_uni	white	7	within	1.57702	447.896	0	1	1	3.5	0	1	11.788	0.786019	0.738691	0.83638
1159	11.58	1.57243	0.436348	coll_uni	white	7	within	1.57702	447.896	0	1	1	3.5	0	1	11.788	0.785856	0.738498	0.836252
1160	11.59	1.57243	0.436348	coll_uni	white	7	within	1.57702	447.896	0	1	1	3.5	0	1	11.788	0.785694	0.738306	0.836123
1161	11.6	1.57243	0.436348	coll_uni	white	7	within	1.57702	447.896	0	1	1	3.5	0	1	11.788	0.785531	0.738114	0.835994
1162	11.61	1.57243	0.436348	coll_uni	white	7	within	1.57702	447.896	0	1	1	3.5	0	1	11.788	0.785368	0.737921	0.835866
1163	11.62	1.57243	0.436348	coll_uni	white	7	within	1.57702	447.896	0	1	1	3.5	0	1	11.788	0.785206	0.737729	0.835737
1164	11.63	1.57243	0.436348	coll_uni	white	7	within	1.57702	447.896	0	1	1	3.5	0	1	11.788	0.785043	0.737537	0.835609
1165	11.64	1.57243	0.436348	coll_uni	white	7	within	1.57702	447.896	0	1	1	3.5	0	1	11.788	0.78488	0.737345	0.835481
1166	11.65	1.57243	0.436348	coll_uni	white	7	within	1.57702	447.896	0	1	1	3.5	0	1	11.788	0.784718	0.737153	0.835352
1167	11.66	1.57243	0.436348	coll_uni	white	7	within	1.57702	447.896	0	1	1	3.5	0	1	11.788	0.784556	0.736961	0.835224
1168	11.67	1.57243	0.436348	coll_uni	white	7	within	1.57702	447.896	0	1	1	3.5	0	1	11.788	0.784393	0.736769	0.835096
1169	11.68	1.57243	0.436348	coll_uni	white	7	within	1.57702	447.896	0	1	1	3.5	0	1	11.788	0.784231	0.736577	0.834967
1170	11.69	1.57243	0.436348	coll_uni	white	7	within	1.57702	447.896	0	1	1	3.5	0	1	11.788	0.784068	0.736385	0.834839
1171	11.7	1.57243	0.436348	coll_uni	white	7	within	1.57702	447.896	0	1	1	3.5	0	1	11.788	0.783906	0.736194	0.834711
1172	11.71	1.57243	0.436348	coll_uni	white	7	within	1.57702	447.896	0	1	1	3.5	0	1	11.788	0.783744	0.736002	0.834582
1173	11.72	1.57243	0.436348	coll_uni	white	7	within	1.57702	447.896	0	1	1	3.5	0	1	11.788	0.783582	0.73581	0.834454
1174	11.73	1.57243	0.436348	coll_uni	white	7	within	1.57702	447.896	0	1	1	3.5	0	1	11.788	0.783419	0.735619	0.834326
1175	11.74	1.57243	0.436348	coll_uni	white	7	within	1.57702	447.896	0	1	1	3.5	0	1	11.788	0.783257	0.735427	0.834198
1176	11.75	1.57243	0.436348	coll_uni	white	7	within	1.57702	447.896	0	1	1	3.5	0	1	11.788	0.783095	0.735236	0.83407
1177	11.76	1.57243	0.436348	coll_uni	white	7	within	1.57702	447.896	0	1	1	3.5	0	1	11.788	0.782933	0.735045	0.833942
1178	11.77	1.57243	0.436348	coll_uni	white	7	within	1.57702	447.896	0	1	1	3.5	0	1	11.788	0.782771	0.734853	0.833814
1179	11.78	1.57243	0.436348	coll_uni	white	7	within	1.57702	447.896	0	1	1	3.5	0	1	11.788	0.782609	0.734662	0.833686
1180	11.79	1.57243	0.436348	coll_uni	white	7	within	1.57702	447.896	0	1	1	3.5	0	1	11.788	0.782447	0.734471	0.833558
1181	11.8	1.57243	0.436348	coll_uni	white	7	within	1.57702	447.896	0	1	1	3.5	0	1	11.788	0.782286	0.73428	0.83343
1182	11.81	1.57243	0.436348	coll_uni	white	7	within	1.57702	447.896	0	1	1	3.5	0	1	11.788	0.782124	0.734089	0.833302
1183	11.82	1.57243	0.436348	coll_uni	white	7	within	1.57702	447.896	0	1	1	3.5	0	1	11.788	0.781962	0.733898	0.833174
1184	11.83	1.57243	0.436348	coll_uni	white	7	within	1.57702	447.896	0	1	1	3.5	0	1	11.788	0.7818	0.733707	0.833046
1185	11.84	1.57243	0.436348	coll_uni	white	7	within	1.57702	447.896	0	1	1	3.5	0	1	11.788	0.781639	0.733516	0.832918
1186	11.85	1.57243	0.436348	coll_uni	white	7	within	1.57702	447.896	0	1	1	3.5	0	1	11.788	0.781477	0.733325	0.83279
1187	11.86	1.57243	0.436348	coll_uni	white	7	within	1.57702	447.896	0	1	1	3.5	0	1	11.788	0.781315	0.733135	0.832662
1188	11.87	1.57243	0.436348	coll_uni	white	7	within	1.57702	447.896	0	1	1	3.5	0	1	11.788	0.781154	0.732944	0.832535
1189	11.88	1.57243	0.436348	coll_uni	white	7	within	1.57702	447.896	0	1	1	3.5	0	1	11.788	0.780992	0.732753	0.832407
1190	11.89	1.57243	0.436348	coll_uni	white	7	within	1.57702	447.896	0	1	1	3.5	0	1	11.788	0.780831	0.732563	0.832279
1191	11.9	1.57243	0.436348	coll_uni	white	7	within	1.57702	447.896	0	1	1	3.5	0	1	11.788	0.780669	0.732372	0.832151
1192	11.91	1.57243	0.436348	coll_uni	white	7	within	1.57702	447.896	0	1	1	3.5	0	1	11.788	0.780508	0.732182	0.832024
1193	11.92	1.57243	0.436348	coll_uni	white	7	within	1.57702	447.896	0	1	1	3.5	0	1	11.788	0.780347	0.731992	0.831896
1194	11.93	1.57243	0.436348	coll_uni	white	7	within	1.57702	447.896	0	1	1	3.5	0	1	11.788	0.780185	0.731801	0.831768
1195	11.94	1.57243	0.436348	coll_uni	white	7	within	1.57702	447.896	0	1	1	3.5	0	1	11.788	0.780024	0.731611	0.831641
1196	11.95	1.57243	0.436348	coll_uni	white	7	within	1.57702	447.896	0	1	1	3.5	0	1	11.788	0.779863	0.731421	0.831513
1197	11.96	1.57243	0.436348	coll_uni	white	7	within	1.57702	447.896	0	1	1	3.5	0	1	11.788	0.779702	0.731231	0.831386
1198	11.97	1.57243	0.436348	coll_uni	white	7	within	1.57702	447.896	0	1	1	3.5	0	1	11.788	0.779541	0.731041	0.831258
1199	11.98	1.57243	0.436348	coll_uni	white	7	within	1.57702	447.896	0	1	1	3.5	0	1	11.788	0.779379	0.730851	0.831131
1200	11.99	1.57243	0.436348	coll_uni	white	7	within	1.57702	447.896	0	1	1	3.5	0	1	11.788	0.779218	0.730661	0.831003
1201	12	1.57243	0.436348	coll_uni	white	7	within	1.57702	447.896	0	1	1	3.5	0	1	11.788	0.779057	0.730471	0.830876
1202	12.01	1.57243	0.436348	coll_uni	white	7	within	1.57702	447.896	0	1	1	3.5	0	1	11.788	0.778897	0.730281	0.830748
1203	12.02	1.57243	0.436348	coll_uni	white	7	within	1.57702	447.896	0	1	1	3.5	0	1	11.788	0.778736	0.730091	0.830621
1204	12.03	1.57243	0.436348	coll_uni	white	7	within	1.57702	447.896	0	1	1	3.5	0	1	11.788	0.778575	0.729902	0.830494
1205	12.04	1.57243	0.436348	coll_uni	white	7	within	1.57702	447.896	0	1	1	3.5	0	1	11.788	0.778414	0.729712	0.830366
1206	12.05	1.57243	0.436348	coll_uni	white	7	within	1.57702	447.896	0	1	1	3.5	0	1	11.788	0.778253	0.729523	0.830239
1207	12.06	1.57243	0.436348	coll_uni	white	7	within	1.57702	447.896	0	1	1	3.5	0	1	11.788	0.778092	0.729333	0.830112
1208	12.07	1.57243	0.436348	coll_uni	white	7	within	1.57702	447.896	0	1	1	3.5	0	1	11.788	0.777932	0.729144	0.829984
1209	12.08	1.57243	0.436348	coll_uni	white	7	within	1.57702	447.896	0	1	1	3.5	0	1	11.788	0.777771	0.728954	0.829857
1210	12.09	1.57243	0.436348	coll_uni	white	7	within	1.57702	447.896	0	1	1	3.5	0	1	11.788	0.777611	0.728765	0.82973
1211	12.1	1.57243	0.436348	coll_uni	white	7	within	1.57702	447.896	0	1	1	3.5	0	1	11.788	0.77745	0.728576	0.829603
1212	12.11	1.57243	0.436348	coll_uni	white	7	within	1.57702	447.896	0	1	1	3.5	0	1	11.788	0.77729	0.728387	0.829476
1213	12.12	1.57243	0.436348	coll_uni	white	7	within	1.57702	447.896	0	1	1	3.5	0	1	11.788	0.777129	0.728197	0.829349
1214	12.13	1.57243	0.436348	coll_uni	white	7	within	1.57702	447.896	0	1	1	3.5	0	1	11.788	0.776969	0.728008	0.829222
1215	12.14	1.57243	0.436348	coll_uni	white	7	within	1.57702	447.896	0	1	1	3.5	0	1	11.788	0.776808	0.727819	0.829095
1216	12.15	1.57243	0.436348	coll_uni	white	7	within	1.57702	447.896	0	1	1	3.5	0	1	11.788	0.776648	0.72763	0.828968
1217	12.16	1.57243	0.436348	coll_uni	white	7	within	1.57702	447.896	0	1	1	3.5	0	1	11.788	0.776488	0.727442	0.828841
1218	12.17	1.57243	0.436348	coll_uni	white	7	within	1.57702	447.896	0	1	1	3.5	0	1	11.788	0.776327	0.727253	0.828714
1219	12.18	1.57243	0.436348	coll_uni	white	7	within	1.57702	447.896	0	1	1	3.5	0	1	11.788	0.776167	0.727064	0.828587
1220	12.19	1.57243	0.436348	coll_uni	white	7	within	1.57702	447.896	0	1	1	3.5	0	1	11.788	0.776007	0.726875	0.82846
1221	12.2	1.57243	0.436348	coll_uni	white	7	within	1.57702	447.896	0	1	1	3.5	0	1	11.788	0.775847	0.726687	0.828333
1222	12.21	1.57243	0.436348	coll_uni	white	7	within	1.57702	447.896	0	1	1	3.5	0	1	11.788	0.775687	0.726498	0.828206
1223	12.22	1.57243	0.436348	coll_uni	white	7	within	1.57702	447.896	0	1	1	3.5	0	1	11.788	0.775527	0.72631	0.828079
1224	12.23	1.57243	0.436348	coll_uni	white	7	within	1.57702	447.896	0	1	1	3.5	0	1	11.788	0.775367	0.726121	0.827953
1225	12.24	1.57243	0.436348	coll_uni	white	7	within	1.57702	447.896	0	1	1	3.5	0	1	11.788	0.775207	0.725933	0.827826
1226	12.25	1.57243	0.436348	coll_uni	white	7	within	1.57702	447.896	0	1	1	3.5	0	1	11.788	0.775047	0.725745	0.827699
1227	12.26	1.57243	0.436348	coll_uni	white	7	within	1.57702	447.896	0	1	1	3.5	0	1	11.788	0.774887	0.725556	0.827572
1228	12.27	1.57243	0.436348	coll_uni	white	7	within	1.57702	447.896	0	1	1	3.5	0	1	11.788	0.774728	0.725368	0.827446
1229	12.28	1.57243	0.436348	coll_uni	white	7	within	1.57702	447.896	0	1	1	3.5	0	1	11.788	0.774568	0.72518	0.827319
1230	12.29	1.57243	0.436348	coll_uni	white	7	within	1.57702	447.896	0	1	1	3.5	0	1	11.788	0.774408	0.724992	0.827192
1231	12.3	1.57243	0.436348	coll_uni	white	7	within	1.57702	447.896	0	1	1	3.5	0	1	11.788	0.774248	0.724804	0.827066
1232	12.31	1.57243	0.436348	coll_uni	white	7	within	1.57702	447.896	0	1	1	3.5	0	1	11.788	0.774089	0.724616	0.826939
1233	12.32	1.57243	0.436348	coll_uni	white	7	within	1.57702	447.896	0	1	1	3.5	0	1	11.788	0.773929	0.724428	0.826813
1234	12.33	1.57243	0.436348	coll_uni	white	7	within	1.57702	447.896	0	1	1	3.5	0	1	11.788	0.77377	0.72424	0.826686
1235	12.34	1.57243	0.436348	coll_uni	white	7	within	1.57702	447.896	0	1	1	3.5	0	1	11.788	0.77361	0.724053	0.82656
1236	12.35	1.57243	0.436348	coll_uni	white	7	within	1.57702	447.896	0	1	1	3.5	0	1	11.788	0.773451	0.723865	0.826433
1237	12.36	1.57243	0.436348	coll_uni	white	7	within	1.57702	447.896	0	1	1	3.5	0	1	11.788	0.773291	0.723677	0.826307
1238	12.37	1.57243	0.436348	coll_uni	white	7	within	1.57702	447.896	0	1	1	3.5	0	1	11.788	0.773132	0.72349	0.82618
1239	12.38	1.57243	0.436348	coll_uni	white	7	within	1.57702	447.896	0	1	1	3.5	0	1	11.788	0.772973	0.723302	0.826054
1240	12.39	1.57243	0.436348	coll_uni	white	7	within	1.57702	447.896	0	1	1	3.5	0	1	11.788	0.772814	0.723115	0.825928
1241	12.4	1.57243	0.436348	coll_uni	white	7	within	1.57702	447.896	0	1	1	3.5	0	1	11.788	0.772654	0.722928	0.825801
1242	12.41	1.57243	0.436348	coll_uni	white	7	within	1.57702	447.896	0	1	1	3.5	0	1	11.788	0.772495	0.72274	0.825675
1243	12.42	1.57243	0.436348	coll_uni	white	7	within	1.57702	447.896	0	1	1	3.5	0	1	11.788	0.772336	0.722553	0.825549
1244	12.43	1.57243	0.436348	coll_uni	white	7	within	1.57702	447.896	0	1	1	3.5	0	1	11.788	0.772177	0.722366	0.825423
1245	12.44	1.57243	0.436348	coll_uni	white	7	within	1.57702	447.896	0	1	1	3.5	0	1	11.788	0.772018	0.722179	0.825297
1246	12.45	1.57243	0.436348	coll_uni	white	7	within	1.57702	447.896	0	1	1	3.5	0	1	11.788	0.771859	0.721992	0.82517
1247	12.46	1.57243	0.436348	coll_uni	white	7	within	1.57702	447.896	0	1	1	3.5	0	1	11.788	0.7717	0.721805	0.825044
1248	12.47	1.57243	0.436348	coll_uni	white	7	within	1.57702	447.896	0	1	1	3.5	0	1	11.788	0.771541	0.721618	0.824918
1249	12.48	1.57243	0.436348	coll_uni	white	7	within	1.57702	447.896	0	1	1	3.5	0	1	11.788	0.771382	0.721431	0.824792
1250	12.49	1.57243	0.436348	coll_uni	white	7	within	1.57702	447.896	0	1	1	3.5	0	1	11.788	0.771224	0.721244	0.824666
1251	12.5	1.57243	0.436348	coll_uni	white	7	within	1.57702	447.896	0	1	1	3.5	0	1	11.788	0.771065	0.721058	0.82454
1252	12.51	1.57243	0.436348	coll_uni	white	7	within	1.57702	447.896	0	1	1	3.5	0	1	11.788	0.770906	0.720871	0.824414
1253	12.52	1.57243	0.436348	coll_uni	white	7	within	1.57702	447.896	0	1	1	3.5	0	1	11.788	0.770747	0.720684	0.824288
1254	12.53	1.57243	0.436348	coll_uni	white	7	within	1.57702	447.896	0	1	1	3.5	0	1	11.788	0.770589	0.720498	0.824162
1255	12.54	1.57243	0.436348	coll_uni	white	7	within	1.57702	447.896	0	1	1	3.5	0	1	11.788	0.77043	0.720312	0.824036
1256	12.55	1.57243	0.436348	coll_uni	white	7	within	1.57702	447.896	0	1	1	3.5	0	1	11.788	0.770272	0.720125	0.82391
1257	12.56	1.57243	0.436348	coll_uni	white	7	within	1.57702	447.896	0	1	1	3.5	0	1	11.788	0.770113	0.719939	0.823785
1258	12.57	1.57243	0.436348	coll_uni	white	7	within	1.57702	447.896	0	1	1	3.5	0	1	11.788	0.769955	0.719753	0.823659
1259	12.58	1.57243	0.436348	coll_uni	white	7	within	1.57702	447.896	0	1	1	3.5	0	1	11.788	0.769797	0.719566	0.823533
1260	12.59	1.57243	0.436348	coll_uni	white	7	within	1.57702	447.896	0	1	1	3.5	0	1	11.788	0.769638	0.71938	0.823407
1261	12.6	1.57243	0.436348	coll_uni	white	7	within	1.57702	447.896	0	1	1	3.5	0	1	11.788	0.76948	0.719194	0.823282
1262	12.61	1.57243	0.436348	coll_uni	white	7	within	1.57702	447.896	0	1	1	3.5	0	1	11.788	0.769322	0.719008	0.823156
1263	12.62	1.57243	0.436348	coll_uni	white	7	within	1.57702	447.896	0	1	1	3.5	0	1	11.788	0.769163	0.718822	0.82303
1264	12.63	1.57243	0.436348	coll_uni	white	7	within	1.57702	447.896	0	1	1	3.5	0	1	11.788	0.769005	0.718636	0.822905
1265	12.64	1.57243	0.436348	coll_uni	white	7	within	1.57702	447.896	0	1	1	3.5	0	1	11.788	0.768847	0.71845	0.822779
1266	12.65	1.57243	0.436348	coll_uni	white	7	within	1.57702	447.896	0	1	1	3.5	0	1	11.788	0.768689	0.718265	0.822653
1267	12.66	1.57243	0.436348	coll_uni	white	7	within	1.57702	447.896	0	1	1	3.5	0	1	11.788	0.768531	0.718079	0.822528
1268	12.67	1.57243	0.436348	coll_uni	white	7	within	1.57702	447.896	0	1	1	3.5	0	1	11.788	0.768373	0.717893	0.822402
1269	12.68	1.57243	0.436348	coll_uni	white	7	within	1.57702	447.896	0	1	1	3.5	0	1	11.788	0.768215	0.717708	0.822277
1270	12.69	1.57243	0.436348	coll_uni	white	7	within	1.57702	447.896	0	1	1	3.5	0	1	11.788	0.768057	0.717522	0.822152
1271	12.7	1.57243	0.436348	coll_uni	white	7	within	1.57702	447.896	0	1	1	3.5	0	1	11.788	0.7679	0.717337	0.822026
1272	12.71	1.57243	0.436348	coll_uni	white	7	within	1.57702	447.896	0	1	1	3.5	0	1	11.788	0.767742	0.717152	0.821901
1273	12.72	1.57243	0.436348	coll_uni	white	7	within	1.57702	447.896	0	1	1	3.5	0	1	11.788	0.767584	0.716966	0.821775
1274	12.73	1.57243	0.436348	coll_uni	white	7	within	1.57702	447.896	0	1	1	3.5	0	1	11.788	0.767426	0.716781	0.82165
1275	12.74	1.57243	0.436348	coll_uni	white	7	within	1.57702	447.896	0	1	1	3.5	0	1	11.788	0.767269	0.716596	0.821525
1276	12.75	1.57243	0.436348	coll_uni	white	7	within	1.57702	447.896	0	1	1	3.5	0	1	11.788	0.767111	0.716411	0.821399
1277	12.76	1.57243	0.436348	coll_uni	white	7	within	1.57702	447.896	0	1	1	3.5	0	1	11.788	0.766954	0.716226	0.821274
1278	12.77	1.57243	0.436348	coll_uni	white	7	within	1.57702	447.896	0	1	1	3.5	0	1	11.788	0.766796	0.716041	0.821149
1279	12.78	1.57243	0.436348	coll_uni	white	7	within	1.57702	447.896	0	1	1	3.5	0	1	11.788	0.766639	0.715856	0.821024
1280	12.79	1.57243	0.436348	coll_uni	white	7	within	1.57702	447.896	0	1	1	3.5	0	1	11.788	0.766481	0.715671	0.820899
1281	12.8	1.57243	0.436348	coll_uni	white	7	within	1.57702	447.896	0	1	1	3.5	0	1	11.788	0.766324	0.715486	0.820774
1282	12.81	1.57243	0.436348	coll_uni	white	7	within	1.57702	447.896	0	1	1	3.5	0	1	11.788	0.766166	0.715301	0.820648
1283	12.82	1.57243	0.436348	coll_uni	white	7	within	1.57702	447.896	0	1	1	3.5	0	1	11.788	0.766009	0.715117	0.820523
1284	12.83	1.57243	0.436348	coll_uni	white	7	within	1.57702	447.896	0	1	1	3.5	0	1	11.788	0.765852	0.714932	0.820398
1285	12.84	1.57243	0.436348	coll_uni	white	7	within	1.57702	447.896	0	1	1	3.5	0	1	11.788	0.765695	0.714748	0.820273
1286	12.85	1.57243	0.436348	coll_uni	white	7	within	1.57702	447.896	0	1	1	3.5	0	1	11.788	0.765538	0.714563	0.820148
1287	12.86	1.57243	0.436348	coll_uni	white	7	within	1.57702	447.896	0	1	1	3.5	0	1	11.788	0.765381	0.714379	0.820023
1288	12.87	1.57243	0.436348	coll_uni	white	7	within	1.57702	447.896	0	1	1	3.5	0	1	11.788	0.765224	0.714195	0.819899
1289	12.88	1.57243	0.436348	coll_uni	white	7	within	1.57702	447.896	0	1	1	3.5	0	1	11.788	0.765067	0.71401	0.819774
1290	12.89	1.57243	0.436348	coll_uni	white	7	within	1.57702	447.896	0	1	1	3.5	0	1	11.788	0.76491	0.713826	0.819649
1291	12.9	1.57243	0.436348	coll_uni	white	7	within	1.57702	447.896	0	1	1	3.5	0	1	11.788	0.764753	0.713642	0.819524
1292	12.91	1.57243	0.436348	coll_uni	white	7	within	1.57702	447.896	0	1	1	3.5	0	1	11.788	0.764596	0.713458	0.819399
1293	12.92	1.57243	0.436348	coll_uni	white	7	within	1.57702	447.896	0	1	1	3.5	0	1	11.788	0.764439	0.713274	0.819274
1294	12.93	1.57243	0.436348	coll_uni	white	7	within	1.57702	447.896	0	1	1	3.5	0	1	11.788	0.764282	0.71309	0.81915
1295	12.94	1.57243	0.436348	coll_uni	white	7	within	1.57702	447.896	0	1	1	3.5	0	1	11.788	0.764126	0.712906	0.819025
1296	12.95	1.57243	0.436348	coll_uni	white	7	within	1.57702	447.896	0	1	1	3.5	0	1	11.788	0.763969	0.712722	0.8189
1297	12.96	1.57243	0.436348	coll_uni	white	7	within	1.57702	447.896	0	1	1	3.5	0	1	11.788	0.763812	0.712538	0.818776
1298	12.97	1.57243	0.436348	coll_uni	white	7	within	1.57702	447.896	0	1	1	3.5	0	1	11.788	0.763656	0.712355	0.818651
1299	12.98	1.57243	0.436348	coll_uni	white	7	within	1.57702	447.896	0	1	1	3.5	0	1	11.788	0.763499	0.712171	0.818527
1300	12.99	1.57243	0.436348	coll_uni	white	7	within	1.57702	447.896	0	1	1	3.5	0	1	11.788	0.763343	0.711988	0.818402
1301	13	1.57243	0.436348	coll_uni	white	7	within	1.57702	447.896	0	1	1	3.5	0	1	11.788	0.763186	0.711804	0.818278
1302	13.01	1.57243	0.436348	coll_uni	white	7	within	1.57702	447.896	0	1	1	3.5	0	1	11.788	0.76303	0.711621	0.818153
1303	13.02	1.57243	0.436348	coll_uni	white	7	within	1.57702	447.896	0	1	1	3.5	0	1	11.788	0.762874	0.711437	0.818029
1304	13.03	1.57243	0.436348	coll_uni	white	7	within	1.57702	447.896	0	1	1	3.5	0	1	11.788	0.762717	0.711254	0.817904
1305	13.04	1.57243	0.436348	coll_uni	white	7	within	1.57702	447.896	0	1	1	3.5	0	1	11.788	0.762561	0.711071	0.81778
1306	13.05	1.57243	0.436348	coll_uni	white	7	within	1.57702	447.896	0	1	1	3.5	0	1	11.788	0.762405	0.710888	0.817655
1307	13.06	1.57243	0.436348	coll_uni	white	7	within	1.57702	447.896	0	1	1	3.5	0	1	11.788	0.762249	0.710705	0.817531
1308	13.07	1.57243	0.436348	coll_uni	white	7	within	1.57702	447.896	0	1	1	3.5	0	1	11.788	0.762093	0.710522	0.817407
1309	13.08	1.57243	0.436348	coll_uni	white	7	within	1.57702	447.896	0	1	1	3.5	0	1	11.788	0.761937	0.710339	0.817283
1310	13.09	1.57243	0.436348	coll_uni	white	7	within	1.57702	447.896	0	1	1	3.5	0	1	11.788	0.761781	0.710156	0.817158
1311	13.1	1.57243	0.436348	coll_uni	white	7	within	1.57702	447.896	0	1	1	3.5	0	1	11.788	0.761625	0.709973	0.817034
1312	13.11	1.57243	0.436348	coll_uni	white	7	within	1.57702	447.896	0	1	1	3.5	0	1	11.788	0.761469	0.70979	0.81691
1313	13.12	1.57243	0.436348	coll_uni	white	7	within	1.57702	447.896	0	1	1	3.5	0	1	11.788	0.761313	0.709607	0.816786
1314	13.13	1.57243	0.436348	coll_uni	white	7	within	1.57702	447.896	0	1	1	3.5	0	1	11.788	0.761157	0.709425	0.816662
1315	13.14	1.57243	0.436348	coll_uni	white	7	within	1.57702	447.896	0	1	1	3.5	0	1	11.788	0.761001	0.709242	0.816538
1316	13.15	1.57243	0.436348	coll_uni	white	7	within	1.57702	447.896	0	1	1	3.5	0	1	11.788	0.760846	0.70906	0.816414
1317	13.16	1.57243	0.436348	coll_uni	white	7	within	1.57702	447.896	0	1	1	3.5	0	1	11.788	0.76069	0.708877	0.81629
1318	13.17	1.57243	0.436348	coll_uni	white	7	within	1.57702	447.896	0	1	1	3.5	0	1	11.788	0.760534	0.708695	0.816166
1319	13.18	1.57243	0.436348	coll_uni	white	7	within	1.57702	447.896	0	1	1	3.5	0	1	11.788	0.760379	0.708513	0.816042
1320	13.19	1.57243	0.436348	coll_uni	white	7	within	1.57702	447.896	0	1	1	3.5	0	1	11.788	0.760223	0.70833	0.815918
1321	13.2	1.57243	0.436348	coll_uni	white	7	within	1.57702	447.896	0	1	1	3.5	0	1	11.788	0.760068	0.708148	0.815794
1322	13.21	1.57243	0.436348	coll_uni	white	7	within	1.57702	447.896	0	1	1	3.5	0	1	11.788	0.759912	0.707966	0.81567
1323	13.22	1.57243	0.436348	coll_uni	white	7	within	1.57702	447.896	0	1	1	3.5	0	1	11.788	0.759757	0.707784	0.815546
1324	13.23	1.57243	0.436348	coll_uni	white	7	within	1.57702	447.896	0	1	1	3.5	0	1	11.788	0.759602	0.707602	0.815422
1325	13.24	1.57243	0.436348	coll_uni	white	7	within	1.57702	447.896	0	1	1	3.5	0	1	11.788	0.759446	0.70742	0.815299
1326	13.25	1.57243	0.436348	coll_uni	white	7	within	1.57702	447.896	0	1	1	3.5	0	1	11.788	0.759291	0.707238	0.815175
1327	13.26	1.57243	0.436348	coll_uni	white	7	within	1.57702	447.896	0	1	1	3.5	0	1	11.788	0.759136	0.707057	0.815051
1328	13.27	1.57243	0.436348	coll_uni	white	7	within	1.57702	447.896	0	1	1	3.5	0	1	11.788	0.758981	0.706875	0.814927
1329	13.28	1.57243	0.436348	coll_uni	white	7	within	1.57702	447.896	0	1	1	3.5	0	1	11.788	0.758826	0.706693	0.814804
1330	13.29	1.57243	0.436348	coll_uni	white	7	within	1.57702	447.896	0	1	1	3.5	0	1	11.788	0.758671	0.706512	0.81468
1331	13.3	1.57243	0.436348	coll_uni	white	7	within	1.57702	447.896	0	1	1	3.5	0	1	11.788	0.758516	0.70633	0.814557
1332	13.31	1.57243	0.436348	coll_uni	white	7	within	1.57702	447.896	0	1	1	3.5	0	1	11.788	0.758361	0.706149	0.814433
1333	13.32	1.57243	0.436348	coll_uni	white	7	within	1.57702	447.896	0	1	1	3.5	0	1	11.788	0.758206	0.705967	0.81431
1334	13.33	1.57243	0.436348	coll_uni	white	7	within	1.57702	447.896	0	1	1	3.5	0	1	11.788	0.758051	0.705786	0.814186
1335	13.34	1.57243	0.436348	coll_uni	white	7	within	1.57702	447.896	0	1	1	3.5	0	1	11.788	0.757896	0.705605	0.814063
1336	13.35	1.57243	0.436348	coll_uni	white	7	within	1.57702	447.896	0	1	1	3.5	0	1	11.788	0.757741	0.705424	0.813939
1337	13.36	1.57243	0.436348	coll_uni	white	7	within	1.57702	447.896	0	1	1	3.5	0	1	11.788	0.757587	0.705243	0.813816
1338	13.37	1.57243	0.436348	coll_uni	white	7	within	1.57702	447.896	0	1	1	3.5	0	1	11.788	0.757432	0.705062	0.813692
1339	13.38	1.57243	0.436348	coll_uni	white	7	within	1.57702	447.896	0	1	1	3.5	0	1	11.788	0.757277	0.704881	0.813569
1340	13.39	1.57243	0.436348	coll_uni	white	7	within	1.57702	447.896	0	1	1	3.5	0	1	11.788	0.757123	0.7047	0.813446
1341	13.4	1.57243	0.436348	coll_uni	white	7	within	1.57702	447.896	0	1	1	3.5	0	1	11.788	0.756968	0.704519	0.813323
1342	13.41	1.57243	0.436348	coll_uni	white	7	within	1.57702	447.896	0	1	1	3.5	0	1	11.788	0.756814	0.704338	0.813199
1343	13.42	1.57243	0.436348	coll_uni	white	7	within	1.57702	447.896	0	1	1	3.5	0	1	11.788	0.756659	0.704157	0.813076
1344	13.43	1.57243	0.436348	coll_uni	white	7	within	1.57702	447.896	0	1	1	3.5	0	1	11.788	0.756505	0.703977	0.812953
1345	13.44	1.57243	0.436348	coll_uni	white	7	within	1.57702	447.896	0	1	1	3.5	0	1	11.788	0.756351	0.703796	0.81283
1346	13.45	1.57243	0.436348	coll_uni	white	7	within	1.57702	447.896	0	1	1	3.5	0	1	11.788	0.756196	0.703616	0.812707
1347	13.46	1.57243	0.436348	coll_uni	white	7	within	1.57702	447.896	0	1	1	3.5	0	1	11.788	0.756042	0.703435	0.812584
1348	13.47	1.57243	0.436348	coll_uni	white	7	within	1.57702	447.896	0	1	1	3.5	0	1	11.788	0.755888	0.703255	0.812461
1349	13.48	1.57243	0.436348	coll_uni	white	7	within	1.57702	447.896	0	1	1	3.5	0	1	11.788	0.755734	0.703074	0.812338
1350	13.49	1.57243	0.436348	coll_uni	white	7	within	1.57702	447.896	0	1	1	3.5	0	1	11.788	0.75558	0.702894	0.812215
1351	13.5	1.57243	0.436348	coll_uni	white	7	within	1.57702	447.896	0	1	1	3.5	0	1	11.788	0.755426	0.702714	0.812092
1352	13.51	1.57243	0.436348	coll_uni	white	7	within	1.57702	447.896	0	1	1	3.5	0	1	11.788	0.755272	0.702534	0.811969
1353	13.52	1.57243	0.436348	coll_uni	white	7	within	1.57702	447.896	0	1	1	3.5	0	1	11.788	0.755118	0.702354	0.811846
1354	13.53	1.57243	0.436348	coll_uni	white	7	within	1.57702	447.896	0	1	1	3.5	0	1	11.788	0.754964	0.702174	0.811723
1355	13.54	1.57243	0.436348	coll_uni	white	7	within	1.57702	447.896	0	1	1	3.5	0	1	11.788	0.75481	0.701994	0.8116
1356	13.55	1.57243	0.436348	coll_uni	white	7	within	1.57702	447.896	0	1	1	3.5	0	1	11.788	0.754656	0.701814	0.811477
1357	13.56	1.57243	0.436348	coll_uni	white	7	within	1.57702	447.896	0	1	1	3.5	0	1	11.788	0.754503	0.701634	0.811355
1358	13.57	1.57243	0.436348	coll_uni	white	7	within	1.57702	447.896	0	1	1	3.5	0	1	11.788	0.754349	0.701455	0.811232
1359	13.58	1.57243	0.436348	coll_uni	white	7	within	1.57702	447.896	0	1	1	3.5	0	1	11.788	0.754195	0.701275	0.811109
1360	13.59	1.57243	0.436348	coll_uni	white	7	within	1.57702	447.896	0	1	1	3.5	0	1	11.788	0.754042	0.701095	0.810987
1361	13.6	1.57243	0.436348	coll_uni	white	7	within	1.57702	447.896	0	1	1	3.5	0	1	11.788	0.753888	0.700916	0.810864
1362	13.61	1.57243	0.436348	coll_uni	white	7	within	1.57702	447.896	0	1	1	3.5	0	1	11.788	0.753735	0.700736	0.810741
1363	13.62	1.57243	0.436348	coll_uni	white	7	within	1.57702	447.896	0	1	1	3.5	0	1	11.788	0.753581	0.700557	0.810619
1364	13.63	1.57243	0.436348	coll_uni	white	7	within	1.57702	447.896	0	1	1	3.5	0	1	11.788	0.753428	0.700378	0.810496
1365	13.64	1.57243	0.436348	coll_uni	white	7	within	1.57702	447.896	0	1	1	3.5	0	1	11.788	0.753275	0.700199	0.810374
1366	13.65	1.57243	0.436348	coll_uni	white	7	within	1.57702	447.896	0	1	1	3.5	0	1	11.788	0.753121	0.700019	0.810251
1367	13.66	1.57243	0.436348	coll_uni	white	7	within	1.57702	447.896	0	1	1	3.5	0	1	11.788	0.752968	0.69984	0.810129
1368	13.67	1.57243	0.436348	coll_uni	white	7	within	1.57702	447.896	0	1	1	3.5	0	1	11.788	0.752815	0.699661	0.810007
1369	13.68	1.57243	0.436348	coll_uni	white	7	within	1.57702	447.896	0	1	1	3.5	0	1	11.788	0.752662	0.699482	0.809884
1370	13.69	1.57243	0.436348	coll_uni	white	7	within	1.57702	447.896	0	1	1	3.5	0	1	11.788	0.752509	0.699303	0.809762
1371	13.7	1.57243	0.436348	coll_uni	white	7	within	1.57702	447.896	0	1	1	3.5	0	1	11.788	0.752356	0.699125	0.80964
1372	13.71	1.57243	0.436348	coll_uni	white	7	within	1.57702	447.896	0	1	1	3.5	0	1	11.788	0.752203	0.698946	0.809517
1373	13.72	1.57243	0.436348	coll_uni	white	7	within	1.57702	447.896	0	1	1	3.5	0	1	11.788	0.75205	0.698767	0.809395
1374	13.73	1.57243	0.436348	coll_uni	white	7	within	1.57702	447.896	0	1	1	3.5	0	1	11.788	0.751897	0.698588	0.809273
1375	13.74	1.57243	0.436348	coll_uni	white	7	within	1.57702	447.896	0	1	1	3.5	0	1	11.788	0.751744	0.69841	0.809151
1376	13.75	1.57243	0.436348	coll_uni	white	7	within	1.57702	447.896	0	1	1	3.5	0	1	11.788	0.751591	0.698231	0.809029
1377	13.76	1.57243	0.436348	coll_uni	white	7	within	1.57702	447.896	0	1	1	3.5	0	1	11.788	0.751438	0.698053	0.808906
1378	13.77	1.57243	0.436348	coll_uni	white	7	within	1.57702	447.896	0	1	1	3.5	0	1	11.788	0.751286	0.697875	0.808784
1379	13.78	1.57243	0.436348	coll_uni	white	7	within	1.57702	447.896	0	1	1	3.5	0	1	11.788	0.751133	0.697696	0.808662
1380	13.79	1.57243	0.436348	coll_uni	white	7	within	1.57702	447.896	0	1	1	3.5	0	1	11.788	0.75098	0.697518	0.80854
1381	13.8	1.57243	0.436348	coll_uni	white	7	within	1.57702	447.896	0	1	1	3.5	0	1	11.788	0.750828	0.69734	0.808418
1382	13.81	1.57243	0.436348	coll_uni	white	7	within	1.57702	447.896	0	1	1	3.5	0	1	11.788	0.750675	0.697162	0.808296
1383	13.82	1.57243	0.436348	coll_uni	white	7	within	1.57702	447.896	0	1	1	3.5	0	1	11.788	0.750523	0.696984	0.808175
1384	13.83	1.57243	0.436348	coll_uni	white	7	within	1.57702	447.896	0	1	1	3.5	0	1	11.788	0.75037	0.696806	0.808053
1385	13.84	1.57243	0.436348	coll_uni	white	7	within	1.57702	447.896	0	1	1	3.5	0	1	11.788	0.750218	0.696628	0.807931
1386	13.85	1.57243	0.436348	coll_uni	white	7	within	1.57702	447.896	0	1	1	3.5	0	1	11.788	0.750066	0.69645	0.807809
1387	13.86	1.57243	0.436348	coll_uni	white	7	within	1.57702	447.896	0	1	1	3.5	0	1	11.788	0.749914	0.696272	0.807687
1388	13.87	1.57243	0.436348	coll_uni	white	7	within	1.57702	447.896	0	1	1	3.5	0	1	11.788	0.749761	0.696095	0.807566
1389	13.88	1.57243	0.436348	coll_uni	white	7	within	1.57702	447.896	0	1	1	3.5	0	1	11.788	0.749609	0.695917	0.807444
1390	13.89	1.57243	0.436348	coll_uni	white	7	within	1.57702	447.896	0	1	1	3.5	0	1	11.788	0.749457	0.69574	0.807322
1391	13.9	1.57243	0.436348	coll_uni	white	7	within	1.57702	447.896	0	1	1	3.5	0	1	11.788	0.749305	0.695562	0.807201
1392	13.91	1.57243	0.436348	coll_uni	white	7	within	1.57702	447.896	0	1	1	3.5	0	1	11.788	0.749153	0.695385	0.807079
1393	13.92	1.57243	0.436348	coll_uni	white	7	within	1.57702	447.896	0	1	1	3.5	0	1	11.788	0.749001	0.695207	0.806957
1394	13.93	1.57243	0.436348	coll_uni	white	7	within	1.57702	447.896	0	1	1	3.5	0	1	11.788	0.748849	0.69503	0.806836
1395	13.94	1.57243	0.436348	coll_uni	white	7	within	1.57702	447.896	0	1	1	3.5	0	1	11.788	0.748697	0.694853	0.806714
1396	13.95	1.57243	0.436348	coll_uni	white	7	within	1.57702	447.896	0	1	1	3.5	0	1	11.788	0.748546	0.694676	0.806593
1397	13.96	1.57243	0.436348	coll_uni	white	7	within	1.57702	447.896	0	1	1	3.5	0	1	11.788	0.748394	0.694499	0.806471
1398	13.97	1.57243	0.436348	coll_uni	white	7	within	1.57702	447.896	0	1	1	3.5	0	1	11.788	0.748242	0.694322	0.80635
[truncated: 7,681 more rows]

## Sheet: predict_ACM_vpa_tot
...1	Primary_exposure	age_cat	sex	edu_cat	ethnic	diet	alcohol	smoke	sleep	Medication_cat	family_cvd	family_cancer	screentime	prev_cancer	prev_cvd	other_VPA_EE	yhat	lower	upper
[truncated: 2,729 more rows]

[truncated: 15 more sheets: predict_Cancer_inc_lpa, predict_Cancer_inc_mpa, predict_Cancer_inc_vpa, predict_Cancer_mort_lpa, predict_Cancer_mort_mpa, predict_Cancer_mort_vpa, predict_cvd_mort_lpa, predict_cvd_mort_mpa, predict_cvd_mort_vpa, predict_MACE_lpa, predict_MACE_mpa, predict_MACE_vpa, predict_T2D_lpa, predict_T2D_mpa, predict_T2D_vpa]
